# Supplementary material for: A mitogenomic phylogeny of chitons (Mollusca: Polyplacophora)
Source: BMC Evol Biol. 2020 Feb 5;20:22. doi: 10.1186/s12862-019-1573-2 (PMC7003433; doi:10.1186/s12862-019-1573-2)
Supplement: Supplementary file 1 — Additional file 1. Taxon sampling, locality and specimen vouches. Information on taxon sampling, locality and specimen vouchers. [file 12862_2019_1573_MOESM1_ESM.xlsx]

## Sheet: Taxon sampling, vouchers, NCBI
	Information on taxon sampling, locality, and specimen vouchers
	Newly sequenced mitogenomes
	Taxonomy*	Species	bp	NCBI	Voucher	Sampling locality	Sequencing method	No. Illumina reads	Seq. depth (x)
	Acanthochitonidae	Acanthochitona avicula	15203	MN864063	de2078	USA, CA, San Diego Co., San Onofre, intertidal	Illumina + Shotgun	1673279	11549
	Callochitonidae	Callochiton steinenii	11923	MN864061	de1015	UK, Shag Rocks, 53.54 S, 41.81 W, 146m	Illumina	862160	6674
	Chitonidae	Acanthopleura echinata	15005	MN864062	de0160	Chile, Valparaiso Region, Quintero, intertidal	Illumina	411584	2730
	Chitonidae	Chiton albolineatus	14917	MN864060	de1592	Mexico, Sinaloa, Mazatlan, intertidal	Illumina	1784007	390
	Chitonidae	Tonicia forbesii	14592	MN864054	de1579	Mexico, Sinaloa, Mazatlan, intertidal	Illumina	639364	4125
	Hemiarthridae	Hemiarthrum setulosum	16242	MN864057	de1307	Antarctica, Antarctica Peninsula, Kristie Cove, 5m	Illumina	722900	4546
	Ischnochitonidae	Tonicina zschaui	12914	MN864051	de1309	Antarctica, Antarctica Peninsula, Kristie Cove, 5m	Illumina	1041753	8147
	Leptochitonidae	Leptochiton nexus	15488	MN864056	de2183	USA, CA, Los Angeles Co., off San Pedro, 28m	Illumina	815143	4739
	Mopaliidae	Nuttallochiton mirandus	12511	MN864053	de0105	Norway, Bouvetoya Id., 56.289 S, 3.483 W, 159m	Illumina	1398620	11255
	Mopaliidae	Plaxiphora albida	15091	MN864050	de0097	Australia, WA, near Freemantle, Woodman Pt., intertidal	Illumina	32340	385
	Mopaliidae	Plaxiphora albida	2491	MN864052	de5133	Australia, Victoria, Near Barwon Heads, intertidal	Illumina	2882	173
	Nierstraszellidae	Nierstraszella lineata	15765	MN864055	de0100	Japan, Mie, Owase, 300-400m	Illumina	1193027	7876
	Leptochitonidae	Hanleyella oldroydi	15692	MN864058	de1424	USA, CA, Los Angeles Co., off San Pedro, 28m	Shotgun	–	–
	Mopaliidae	Dendrochiton gothicus	15288	MN864059	de1499	USA, CA, Los Angeles Co., off San Pedro, 24m	Illumina + Shotgun	107188	1058
	Taxonomy*	Species	bp	NCBI		Authors
	Acanthochitonidae	Acanthochitona cf. rubrolineata	14988	KY827039		Guo et al. 2019
	Acanthochitonidae	Acanthochitona crinita	n/a	SRR5110525		De Oliveira et al. 2016
	Acanthochitonidae	Cryptochiton stelleri	15082	NC_026850		Irisarri et al. 2014
	Chaetopleuridae	Chaetopleura apiculata	15108	KY824658		Guerra et al. 2018
	Chitonidae	Chiton (Rhyssoplax) olivaceus	n/a	SRR618506		Riesgo et al. 2012
	Chitonidae	Sypharochiton pelliserpentis	15048	NC_024174		Veale et al. 2014
	Chitonidae	Sypharochiton sinclairi	15028	NC_024173		Veale et al. 2014
	Ischnochitonidae	Ischnochiton hakodadensis	15139	KY827038		Cui et al. 2019
	Lepidochitonidae	Cyanoplax cf. caverna	15141	NC_026848		Irisarri et al. 2014
	Lepidochitonidae	Nuttallina californica	15604	NC_026849		Irisarri et al. 2014
	Leptochitonidae	Leptochiton cf. rugatus	n/a	SRR1611558		Halanych and Kocot 2014
	Mopaliidae	Katharina tunicata	15532	NC_001636		Boore and Brown 1994
	Tonicelliidae	Tonicella lineata	n/a	SRR6926331		Kocot et al. 2012
	Chaetodermomorpha	Chaetoderma nitidilum	21008	NC_013846		Mikkelsen et al. 2018
	Chaetodermomorpha	Falcidens acutargatus	14209	NC_037876		Mikkelsen et al. 2018
	Chaetodermomorpha	Falcidens halanychi	14508	NC_037877		Mikkelsen et al. 2018
	Chaetodermomorpha	Psilodens balduri	14513	MF579532		Mikkelsen et al. 2018
	Chaetodermomorpha	Scutopus robustus	14515	MF579533		Mikkelsen et al. 2018
	Chaetodermomorpha	Scutopus ventrolineatus	14662	NC_025284		Osca et al. 2014
	Neomeniomorpha	Neomenia carinata	12318	MF693834		Mikkelsen et al. 2018
	Neomeniomorpha	Spathoderma clenchi	12365	MF579534		Mikkelsen et al. 2018
