# Supplementary material for: A mitogenomic phylogeny of chitons (Mollusca: Polyplacophora)
Source: BMC Evol Biol. 2020 Feb 5;20:22. doi: 10.1186/s12862-019-1573-2 (PMC7003433; doi:10.1186/s12862-019-1573-2)
Supplement: Supplementary file 3 — Additional file 3. Model selection, model cross validation, and convergence of Bayesian analyses. Selection of best-fit models and partitions (IQ-TREE), model cross-validation (PhyloBayes), and convergence of Bayesian analyses (PhyloBayes, MrBayes). [file 12862_2019_1573_MOESM3_ESM.xlsx]

## Sheet: Model selection & x-validation
Supplementary File 3. Selection of best-fit models and partitions
Protein-coding dataset (unpartitioned)
Best-fit models according to BIC (ModelFinder, implemented in IQTREE)
Model	LogL	df	AIC	AICc	BIC	dBIC
mtZOA+F+I+G4	-115156	86	230484	230488	231017	0
mtZOA+F+I+G4+C10	-115352	96	230897	230902	231492	474.698
mtZOA+F+I+G4+C20	-115261	106	230733	230739	231391	373.249
mtZOA+F+I+G4+C30	-115185	116	230602	230609	231321	303.867
mtZOA+F+I+G4+C40	-115136	126	230523	230532	231305	287.366
mtZOA+F+I+G4+C50	-115112	136	230497	230507	231340	322.935
mtZOA+F+I+G4+C60	-115076	146	230443	230455	231349	331.368
Model cross-validation (PhyloBayes)
	mean score	stdev	# times models is best
MTZOAC60 versus MTZOA	-144.59	35.8912	0
CAT versus MTZOA	-61.42	49.8141	0
CATGTR versus MTZOA	186.28	23.1154	10
Protein-coding + rRNA dataset (partitioned)
	Best-fit models and partitions according to AICc (ModelFinder, implemented in IQTREE)
	Partition	Genes	Model
	1	rrnL	TVM+F+G4
	2	rrnS	TVM+F+I+G4
	3	atp6	mtInv+F+I+G4
	4	atp8	mtZOA+G4
	5	cox1	mtZOA+F+I+G4
	6	cox2	mtInv+I+G4
	7	cox3	mtInv+I+G4
	8	cytb	mtZOA+F+I+G4
	9	nd1	mtInv+I+G4
	10	nd2	mtInv+I+G4
	11	nd3	mtInv+G4
	12	nd4	mtZOA+I+G4
	13	nd4L	mtZOA+I+G4
	14	nd5	mtZOA+I+G4
	15	nd6	mtZOA+I+G4

## Sheet: BI convergence
Supplementary File 3. Statistics on convergence of Bayesian analyses
Protein-coding dataset (unpartitioned); PhyloBayes
model: CAT-GTR+G4	No. Cycles	5000
	maxdiff	0.0340454
	meandiff	0.002088
	statistic	effsize	rel_diff
	loglik	207	0.035493
	length	599	0.0327075
	alpha	1367	0.0573711
	Nmode	614	0.0865372
	statent	434	0.0329398
	statalpha	257	0.0507713
	rrent	669	0.106856
	rrmean	3665	0.0093877
model: mtZOA+G4	No. Cycles	8692
	maxdiff	0.0105036
	meandiff	0.00045711
	statistic	effsize	rel_diff
	loglik	5208	0.0196811
	length	6595	0.00413458
	alpha	5478	0.0163369
	Nmode	6595	0
	statent	5494	0.0211549
	statalpha	6595	0
Protein-coding + rRNA dataset (partitioned); MrBayes
best-fit models and partitions	No. Generations	4709000
	Average standard deviation of split frequencies	0.000392
	loglik (run1)	-162958
	loglik (run2)	-162958
	loglik (total)	-162958
	statistic	effsize
	TL{all}	2829.45
	r(A<->C){14}	1878.76
	r(A<->G){14}	722.435
	r(A<->T){14}	1467.15
	r(C<->G){14}	1824.18
	r(C<->T){14}	726.464
	r(G<->T){14}	1561.52
	r(A<->C){15}	1859.83
	r(A<->G){15}	722.22
	r(A<->T){15}	1411.28
	r(C<->G){15}	1663.07
	r(C<->T){15}	769.481
	r(G<->T){15}	2059.11
	pi(A){14}	1531.18
	pi(C){14}	1084.58
	pi(G){14}	1116.03
	pi(T){14}	1196.88
	pi(A){15}	1309.32
	pi(C){15}	892.709
	pi(G){15}	1435.79
	pi(T){15}	1283.8
	alpha{1}	3388
	alpha{2}	3388
	alpha{3}	3131.29
	alpha{4}	2796.37
	alpha{5}	3014.97
	alpha{6}	3324.2
	alpha{7}	3388
	alpha{8}	3043.69
	alpha{9}	3388
	alpha{10}	3171.42
	alpha{11}	3251.3
	alpha{12}	3257.36
	alpha{13}	3291.06
	alpha{14}	2367.23
	alpha{15}	2866.97
	pinvar{1}	2843.72
	pinvar{2}	3029.22
	pinvar{3}	3092.27
	pinvar{4}	3067.76
	pinvar{5}	3099.42
	pinvar{7}	3008.2
	pinvar{8}	2882.02
	pinvar{9}	2854.56
	pinvar{10}	3310.67
	pinvar{11}	2918.96
	pinvar{12}	3151.44
	pinvar{14}	2593.14
