# Supplementary material for: A mitogenomic phylogeny of chitons (Mollusca: Polyplacophora)
Source: BMC Evol Biol. 2020 Feb 5;20:22. doi: 10.1186/s12862-019-1573-2 (PMC7003433; doi:10.1186/s12862-019-1573-2)
Supplement: Supplementary file 5 — Additional file 5. Compositional heterogeneity. Results from χ2-tests (IQ-TREE) and matched-pair tests of symmetry (SymTest) from the protein dataset. [file 12862_2019_1573_MOESM5_ESM.xlsx]

## Sheet: Chi^2 test composition
Supplementary File 5. Compositional χ2-tests of the protein dataset (IQTREE)
Species*	Gap/Ambiguity	Composition	p-value
Acanthochitona_avicula_de2078	0.0019	passed	0.9721
Acanthochitona_crinita_SRR5110525	0.3321	passed	0.2859		Polyplacophora
Acanthochitona_cf_rubrolineata_KY827039	0.0309	passed	0.8873		Aplacophora
Callochiton_steinenii_de1015	0.0512	failed	0.005
Chaetopleura_apiculata_KY824658	0.0134	failed	0.0358
Chaetoderma_nitidilum_NC_013846	0.0131	failed	0
Chiton_albolineatus_de1592	0.0025	passed	0.2192
Cryptochiton_stelleri_NC_026850	0.0022	passed	0.9878
Cyanoplax_cf_caverna_NC_026848	0.0047	passed	0.4734
Dendrochiton_gothicus_de1499	0.0025	passed	0.9782
Acanthopleura_echinata_de0160	0.0055	passed	0.5373
Falcidens_acutargatus_NC_037876	0.0126	passed	0.2088
Falcidens_halanychi_NC_037877	0.0107	failed	0.0354
Hanleyella_oldroydi_de1424	0.0244	passed	0.4441
Hemiarthrum_setulosum_de1307	0.0016	passed	0.7847
Ischnochiton_hakodadensis_KY827038	0.0479	passed	0.4393
Katharina_tunicata_NC_001636	0.0063	passed	0.7034
Leptochiton_nexus_de2183	0.0063	passed	0.5349
Leptochiton_rugatus_SRR1611558	0.213	failed	0
Neomenia_carinata_MF693834	0.0912	failed	0
Nierstraszella_lineata_de0100	0.0142	passed	0.399
Nuttallina_californica_NC_026849	0.0019	passed	0.9244
Nuttallochiton_mirandus_de0105	0.0334	passed	0.9308
Plaxiphora_albida_de0097	0.0022	passed	0.7765
Psilodens_balduri_MF579532	0.0723	failed	0
Chiton_Rhyssoplax_olivaceus_SRR618506	0.4476	passed	0.4476
Scutopus_robustus_MF579533	0.0101	failed	0
Scutopus_ventrolineatus_NC_025284	0.0112	passed	0.3747
Spathoderma_clenchi_MF579534	0.1018	failed	0
Sypharochiton_pelliserpentis_NC_024174	0.0022	passed	0.816
Sypharochiton_sinclairi_NC_024173	0.0463	passed	0.7548
Tonicia_forbesii_de1579	0.035	passed	0.8177
Tonicella_lineata_SRR6926331	0.4418	passed	0.1265
Tonicina_zschaui_de1309	0.0367	passed	0.2937
*Polyplacophora, Aplacophora

## Sheet: SymTest
Supplementary File 5. Matched-pair tests of symmetry (SymTest) on the protein dataset
	Seq1	Seq2	Bowker (B)	df_B	p_B	Stuart (S)	df_S	p_S	Ababneh (A)	df_A	p_A	d_EMS	d_EFS	d_AMS	d_AFS
sum					256			439			8							No. times Bowker test is significant per species
proportion (%)					0.457143			0.783929			0.0142857							Count	Cummulative	Proportion
	Seq1	Seq2	Bowker (B)	df_B	p_B	Stuart (S)	df_S	p_S	Ababneh (A)	df_A	p_A	d_EMS	d_EFS	d_AMS	d_AFS			33	33	0.0644531	Spathoderma_clenchi_MF579534
	Cyanoplax_cf_caverna_NC_026848	Katharina_tunicata_NC_001636	188.153	137	0.00246497	66.5572	19	3.40204e-07	121.595	118	0.391655	0.0189306	0.013639	0.544453	8.1093			31	64	0.125	Neomenia_carinata_MF693834
	Cyanoplax_cf_caverna_NC_026848	Acanthochitona_cf_rubrolineata_KY827039	182.223	134	0.00355639	55.4776	19	1.96357e-05	126.745	115	0.21384	0.0151958	0.0121877	0.577243	8.45236			29	93	0.181641	Chaetoderma_nitidilum_NC_013846
	Cyanoplax_cf_caverna_NC_026848	Chiton_albolineatus_de1592	152.056	134	0.136264	20.1125	19	0.387837	131.943	115	0.133481	0.010906	0.0101909	0.264544	7.49529			23	116	0.226562	Scutopus_robustus_MF579533
	Cyanoplax_cf_caverna_NC_026848	Nuttallochiton_mirandus_de0105	214.976	141	5.97859e-05	75.4952	19	1.09698e-08	139.481	122	0.133088	0.0195893	0.0149373	0.547828	8.66362			23	139	0.271484	Psilodens_balduri_MF579532
	Cyanoplax_cf_caverna_NC_026848	Tonicina_zschaui_de1309	133.381	138	0.595195	20.271	19	0.378437	113.11	119	0.6349	0.0104691	0.00999225	0.367198	7.00375			23	162	0.316406	Leptochiton_rugatus_SRR1611558
	Cyanoplax_cf_caverna_NC_026848	Falcidens_acutargatus_NC_037876	181.085	165	0.185487	40.0529	19	0.00322043	141.032	146	0.600611	0.0227335	0.0149366	0.485302	7.46278			18	180	0.351562	Nuttallochiton_mirandus_de0105
	Cyanoplax_cf_caverna_NC_026848	Tonicia_forbesii_de1579	161.509	132	0.0412411	38.9164	19	0.00452833	122.593	113	0.253041	0.0140783	0.0106318	0.425835	7.87351			18	198	0.386719	Cyanoplax_cf_caverna_NC_026848
	Cyanoplax_cf_caverna_NC_026848	Sypharochiton_pelliserpentis_NC_024174	165.325	139	0.0632138	21.4112	19	0.314529	143.914	120	0.0675942	0.0102141	0.011399	0.33213	7.80093			18	216	0.421875	Chaetopleura_apiculata_KY824658
	Cyanoplax_cf_caverna_NC_026848	Leptochiton_rugatus_SRR1611558	240.841	145	9.86279e-07	125.76	19	9.20922e-18	115.082	126	0.747425	0.03048	0.0198455	0.845318	9.25577			18	234	0.457031	Callochiton_steinenii_de1015
	Cyanoplax_cf_caverna_NC_026848	Acanthochitona_avicula_de2078	194.519	142	0.00227774	58.8261	19	5.92551e-06	135.693	123	0.204643	0.0157238	0.0119124	0.550327	8.57654			16	250	0.488281	Tonicina_zschaui_de1309
	Cyanoplax_cf_caverna_NC_026848	Chaetopleura_apiculata_KY824658	146.509	133	0.199798	32.3968	19	0.028185	114.112	114	0.479431	0.013869	0.0101852	0.415311	7.33101			16	266	0.519531	Leptochiton_nexus_de2183
	Cyanoplax_cf_caverna_NC_026848	Dendrochiton_gothicus_de1499	188.464	132	0.000919259	71.9294	19	4.38224e-08	116.534	113	0.390909	0.0184307	0.0136393	0.510506	8.41137			16	282	0.550781	Hanleyella_oldroydi_de1424
	Cyanoplax_cf_caverna_NC_026848	Sypharochiton_sinclairi_NC_024173	156.794	135	0.0966107	22.2228	19	0.273307	134.572	116	0.114503	0.0110728	0.0119345	0.368172	7.77151			16	298	0.582031	Chiton_albolineatus_de1592
	Cyanoplax_cf_caverna_NC_026848	Cryptochiton_stelleri_NC_026850	182.899	140	0.00866849	55.4352	19	1.99321e-05	127.464	121	0.325985	0.0158576	0.0128871	0.436596	8.05174			15	313	0.611328	Katharina_tunicata_NC_001636
	Cyanoplax_cf_caverna_NC_026848	Plaxiphora_albida_de0097	140.34	133	0.314651	21.7726	19	0.295717	118.567	114	0.365974	0.00857276	0.00876503	0.264147	7.5402			14	327	0.638672	Nierstraszella_lineata_de0100
	Cyanoplax_cf_caverna_NC_026848	Tonicella_lineata_SRR6926331	124.086	110	0.169423	41.6793	19	0.00195772	82.407	91	0.728521	0.0193462	0.0153603	0.480559	7.35776			14	341	0.666016	Falcidens_halanychi_NC_037877
	Cyanoplax_cf_caverna_NC_026848	Callochiton_steinenii_de1015	140.771	140	0.465811	27.6667	19	0.0900563	113.104	121	0.682946	0.0120107	0.010281	0.489923	7.10173			13	354	0.691406	Tonicia_forbesii_de1579
	Cyanoplax_cf_caverna_NC_026848	Chiton_Rhyssoplax_olivaceus_SRR618506	120.789	116	0.361733	10.607	19	0.93635	110.182	97	0.170038	0.00994048	0.012919	0.28122	6.97002			13	367	0.716797	Sypharochiton_sinclairi_NC_024173
	Cyanoplax_cf_caverna_NC_026848	Nuttallina_californica_NC_026849	124.883	130	0.610305	29.8222	19	0.0541059	95.0607	111	0.860024	0.0129217	0.00945671	0.321509	6.9224			13	380	0.742188	Ischnochiton_hakodadensis_KY827038
	Cyanoplax_cf_caverna_NC_026848	Acanthopleura_echinata_de0160	166.063	131	0.0207358	54.6685	19	2.61225e-05	111.394	112	0.498384	0.0193553	0.0128232	0.490073	7.85729			13	393	0.767578	Dendrochiton_gothicus_de1499
	Cyanoplax_cf_caverna_NC_026848	Hanleyella_oldroydi_de1424	190.087	144	0.00605825	76.113	19	8.6138e-09	113.974	125	0.750621	0.0199649	0.0155939	0.572449	8.09451			13	406	0.792969	Acanthopleura_echinata_de0160
	Cyanoplax_cf_caverna_NC_026848	Hemiarthrum_setulosum_de1307	185.899	143	0.00917755	65.4047	19	5.247e-07	120.494	124	0.572324	0.0166045	0.0123919	0.590586	7.89369			12	418	0.816406	Plaxiphora_albida_de0097
	Cyanoplax_cf_caverna_NC_026848	Chaetoderma_nitidilum_NC_013846	214.114	163	0.00445253	49.7833	19	0.000141038	164.331	144	0.118064	0.0256397	0.0189555	0.56541	7.97797			12	430	0.839844	Hemiarthrum_setulosum_de1307
	Cyanoplax_cf_caverna_NC_026848	Falcidens_halanychi_NC_037877	173.679	159	0.201509	35.8364	19	0.0110543	137.843	140	0.535726	0.020154	0.0162949	0.47558	7.45361			11	441	0.861328	Falcidens_acutargatus_NC_037876
	Cyanoplax_cf_caverna_NC_026848	Leptochiton_nexus_de2183	221.069	144	3.83249e-05	84.7456	19	2.78997e-10	136.323	125	0.230414	0.020787	0.0163189	0.582355	8.60267			10	451	0.880859	Tonicella_lineata_SRR6926331
	Cyanoplax_cf_caverna_NC_026848	Spathoderma_clenchi_MF579534	394.662	167	1.78001e-20	265.869	19	1.86205e-45	128.793	148	0.870659	0.0611153	0.0299721	1.36446	10.6201			10	461	0.900391	Sypharochiton_pelliserpentis_NC_024174
	Cyanoplax_cf_caverna_NC_026848	Neomenia_carinata_MF693834	238.485	158	3.67245e-05	109.869	19	8.42901e-15	128.617	139	0.725321	0.0412899	0.0219035	0.867027	8.4439			10	471	0.919922	Acanthochitona_cf_rubrolineata_KY827039
	Cyanoplax_cf_caverna_NC_026848	Ischnochiton_hakodadensis_KY827038	125.758	127	0.514471	32.8629	19	0.0249302	92.8955	108	0.849442	0.0136146	0.00999164	0.362625	6.65045			10	481	0.939453	Acanthochitona_avicula_de2078
	Cyanoplax_cf_caverna_NC_026848	Scutopus_ventrolineatus_NC_025284	178.781	162	0.173955	20.208	19	0.382162	158.573	143	0.176575	0.0148734	0.0142562	0.384775	7.7788			9	490	0.957031	Cryptochiton_stelleri_NC_026850
	Cyanoplax_cf_caverna_NC_026848	Nierstraszella_lineata_de0100	180.245	147	0.0323273	72.365	19	3.7039e-08	107.88	128	0.90111	0.0188512	0.013509	0.618572	8.10117			8	498	0.972656	Chiton_Rhyssoplax_olivaceus_SRR618506
	Cyanoplax_cf_caverna_NC_026848	Psilodens_balduri_MF579532	211.634	163	0.00620069	60.9044	19	2.7814e-06	150.73	144	0.333715	0.0248212	0.0155907	0.697851	8.46834			6	504	0.984375	Scutopus_ventrolineatus_NC_025284
	Cyanoplax_cf_caverna_NC_026848	Acanthochitona_crinita_SRR5110525	126.229	119	0.307672	45.2071	19	0.000641088	81.0223	100	0.917692	0.0166919	0.0124768	0.499498	7.28145			4	508	0.992188	Nuttallina_californica_NC_026849
	Cyanoplax_cf_caverna_NC_026848	Scutopus_robustus_MF579533	215.177	165	0.00524673	86.982	19	1.13114e-10	128.195	146	0.852723	0.0296767	0.0182295	0.797995	8.19192			4	512	1	Acanthochitona_crinita_SRR5110525
	Katharina_tunicata_NC_001636	Acanthochitona_cf_rubrolineata_KY827039	132.091	121	0.231214	34.1311	19	0.0177341	97.9605	102	0.594754	0.0143018	0.0111042	0.387615	7.08922			512
	Katharina_tunicata_NC_001636	Chiton_albolineatus_de1592	167.437	132	0.0200921	62.2629	19	1.68817e-06	105.174	113	0.687389	0.0192603	0.0122031	0.515985	7.79619						Polyplacophora
	Katharina_tunicata_NC_001636	Nuttallochiton_mirandus_de0105	148.931	125	0.0710464	32.5862	19	0.0268187	116.345	106	0.23145	0.0149964	0.0117541	0.319302	7.50159						Aplacophora
	Katharina_tunicata_NC_001636	Tonicina_zschaui_de1309	166.119	133	0.0272339	53.0178	19	4.65203e-05	113.101	114	0.506188	0.0197485	0.0144224	0.466823	7.61093
	Katharina_tunicata_NC_001636	Falcidens_acutargatus_NC_037876	175.724	164	0.251707	30.2992	19	0.048112	145.424	145	0.474463	0.0164838	0.0146977	0.493945	7.48289
	Katharina_tunicata_NC_001636	Tonicia_forbesii_de1579	149.843	127	0.0812576	32.5918	19	0.0267786	117.252	108	0.255453	0.0152118	0.0114839	0.385678	7.40341
	Katharina_tunicata_NC_001636	Sypharochiton_pelliserpentis_NC_024174	150.651	131	0.115295	47.2234	19	0.000331809	103.427	112	0.706519	0.0169017	0.0114875	0.427206	7.57471
	Katharina_tunicata_NC_001636	Leptochiton_rugatus_SRR1611558	169.823	142	0.05558	56.7195	19	1.26303e-05	113.104	123	0.727712	0.0186206	0.0119348	0.577427	7.83845
	Katharina_tunicata_NC_001636	Acanthochitona_avicula_de2078	134.501	125	0.264927	25.7499	19	0.13731	108.751	106	0.407865	0.0123017	0.0104494	0.310903	6.96441
	Katharina_tunicata_NC_001636	Chaetopleura_apiculata_KY824658	191.127	134	0.000877669	66.1559	19	3.95709e-07	124.971	115	0.247281	0.020685	0.0147458	0.528735	8.27765
	Katharina_tunicata_NC_001636	Dendrochiton_gothicus_de1499	118.78	104	0.152527	35.9267	19	0.0107764	82.8534	85	0.545689	0.00885712	0.00901028	0.340005	7.25112
	Katharina_tunicata_NC_001636	Sypharochiton_sinclairi_NC_024173	145.778	125	0.0986586	44.8961	19	0.000708729	100.881	106	0.622244	0.0168406	0.0116519	0.39796	7.57199
	Katharina_tunicata_NC_001636	Cryptochiton_stelleri_NC_026850	119.075	110	0.260946	26.5448	19	0.115712	92.5301	91	0.43559	0.00777659	0.00782043	0.316437	7.28263
	Katharina_tunicata_NC_001636	Plaxiphora_albida_de0097	151.366	125	0.0543164	58.2133	19	7.39241e-06	93.1526	106	0.809072	0.0164828	0.0123113	0.502238	7.30968
	Katharina_tunicata_NC_001636	Tonicella_lineata_SRR6926331	104.697	88	0.108176	37.8765	19	0.00615317	66.8203	69	0.551956	0.0154442	0.0117	0.470869	7.45034
	Katharina_tunicata_NC_001636	Callochiton_steinenii_de1015	191.05	139	0.00226442	66.8343	19	3.06439e-07	124.215	120	0.377559	0.021684	0.0143261	0.527608	8.32299
	Katharina_tunicata_NC_001636	Chiton_Rhyssoplax_olivaceus_SRR618506	148.392	109	0.00724507	68.2301	19	1.80637e-07	80.162	90	0.761664	0.027214	0.0174193	0.722942	7.56063
	Katharina_tunicata_NC_001636	Nuttallina_californica_NC_026849	178.987	148	0.0420918	40.8802	19	0.00250367	138.106	129	0.275787	0.0161473	0.0137579	0.476244	7.80752
	Katharina_tunicata_NC_001636	Acanthopleura_echinata_de0160	162.179	128	0.0221156	35.4819	19	0.012212	126.697	109	0.118241	0.0149659	0.0112263	0.43483	7.88326
	Katharina_tunicata_NC_001636	Hanleyella_oldroydi_de1424	158.188	146	0.231758	17.8047	19	0.53552	140.383	127	0.196713	0.00817592	0.00959799	0.352526	7.62169
	Katharina_tunicata_NC_001636	Hemiarthrum_setulosum_de1307	116.596	122	0.621082	23.6716	19	0.209052	92.9247	103	0.751561	0.0105585	0.00912008	0.321656	6.50909
	Katharina_tunicata_NC_001636	Chaetoderma_nitidilum_NC_013846	251.678	164	1.26867e-05	76.9675	19	6.15993e-09	174.71	145	0.0468189	0.0290513	0.0215994	0.768058	8.38224
	Katharina_tunicata_NC_001636	Falcidens_halanychi_NC_037877	194.817	169	0.0846624	45.0032	19	0.000684685	149.814	150	0.488918	0.0210028	0.0158432	0.626864	7.84838
	Katharina_tunicata_NC_001636	Leptochiton_nexus_de2183	175.445	141	0.0259775	34.703	19	0.0151622	140.742	122	0.117897	0.0120519	0.0109384	0.465713	8.20791
	Katharina_tunicata_NC_001636	Spathoderma_clenchi_MF579534	300.156	159	9.46291e-11	172.564	19	8.93939e-27	127.591	140	0.765627	0.0490639	0.0247897	1.07206	9.34415
	Katharina_tunicata_NC_001636	Neomenia_carinata_MF693834	312.468	165	3.43535e-11	176.126	19	1.78833e-27	136.342	146	0.705019	0.0507829	0.0264193	1.05669	9.54063
	Katharina_tunicata_NC_001636	Ischnochiton_hakodadensis_KY827038	155.454	120	0.0162771	55.5941	19	1.88426e-05	99.8596	101	0.51339	0.019117	0.0121482	0.509177	7.80804
	Katharina_tunicata_NC_001636	Scutopus_ventrolineatus_NC_025284	148.883	157	0.665832	41.1172	19	0.00232817	107.765	138	0.973319	0.0168261	0.0138842	0.63784	6.75025
	Katharina_tunicata_NC_001636	Nierstraszella_lineata_de0100	175.034	150	0.0792804	27.351	19	0.0967391	147.683	131	0.151347	0.0109179	0.0113615	0.521325	7.97831
	Katharina_tunicata_NC_001636	Psilodens_balduri_MF579532	220.525	159	0.000901366	75.1118	19	1.27428e-08	145.413	140	0.359748	0.0267463	0.0178873	0.865826	8.45721
	Katharina_tunicata_NC_001636	Acanthochitona_crinita_SRR5110525	99.7369	105	0.626735	21.5116	19	0.309235	78.2254	86	0.712406	0.0128128	0.00967177	0.337986	6.31848
	Katharina_tunicata_NC_001636	Scutopus_robustus_MF579533	203.832	165	0.0213925	58.8188	19	5.94119e-06	145.013	146	0.507509	0.0223904	0.0159853	0.783862	8.15325
	Acanthochitona_cf_rubrolineata_KY827039	Chiton_albolineatus_de1592	144.635	119	0.0550327	51.997	19	6.62307e-05	92.6377	100	0.686689	0.0163055	0.0121077	0.500821	7.2461
	Acanthochitona_cf_rubrolineata_KY827039	Nuttallochiton_mirandus_de0105	122.838	121	0.436287	25.1584	19	0.155393	97.6798	102	0.602564	0.0114848	0.00961776	0.314715	6.70685
	Acanthochitona_cf_rubrolineata_KY827039	Tonicina_zschaui_de1309	150.931	129	0.0908038	34.6961	19	0.0151909	116.235	110	0.323683	0.0135663	0.0113511	0.413367	7.42082
	Acanthochitona_cf_rubrolineata_KY827039	Falcidens_acutargatus_NC_037876	180.445	160	0.1283	46.0221	19	0.000492076	134.423	141	0.639847	0.0235871	0.0160702	0.587079	7.65613
	Acanthochitona_cf_rubrolineata_KY827039	Tonicia_forbesii_de1579	119.107	123	0.582476	33.7291	19	0.0197761	85.378	104	0.908324	0.0153229	0.0104345	0.420278	6.71392
	Acanthochitona_cf_rubrolineata_KY827039	Sypharochiton_pelliserpentis_NC_024174	141.03	127	0.186378	36.8289	19	0.00833513	104.201	108	0.585528	0.0134546	0.0107405	0.394995	7.20218
	Acanthochitona_cf_rubrolineata_KY827039	Leptochiton_rugatus_SRR1611558	170.702	126	0.00494966	57.524	19	9.47148e-06	113.178	107	0.32282	0.0215597	0.0162395	0.574296	7.96787
	Acanthochitona_cf_rubrolineata_KY827039	Acanthochitona_avicula_de2078	83.3777	80	0.376032	19.4007	19	0.431416	63.977	61	0.372429	0.00577707	0.00763973	0.181837	6.25592
	Acanthochitona_cf_rubrolineata_KY827039	Chaetopleura_apiculata_KY824658	144.129	124	0.104423	46.7555	19	0.000387087	97.3739	105	0.689081	0.0154335	0.0124761	0.449543	7.04584
	Acanthochitona_cf_rubrolineata_KY827039	Dendrochiton_gothicus_de1499	103.183	123	0.902407	26.3159	19	0.121626	76.8674	104	0.978726	0.0116915	0.00816023	0.43189	6.2654
	Acanthochitona_cf_rubrolineata_KY827039	Sypharochiton_sinclairi_NC_024173	152.666	123	0.035973	35.4622	19	0.0122793	117.204	104	0.177434	0.0143971	0.0124155	0.375495	7.33883
	Acanthochitona_cf_rubrolineata_KY827039	Cryptochiton_stelleri_NC_026850	142.653	126	0.147397	26.7208	19	0.111326	115.932	107	0.261193	0.0113488	0.0100153	0.435237	7.57548
	Acanthochitona_cf_rubrolineata_KY827039	Plaxiphora_albida_de0097	160.182	122	0.0116232	59.1453	19	5.27888e-06	101.036	103	0.536315	0.0154768	0.0118812	0.563172	7.81956
	Acanthochitona_cf_rubrolineata_KY827039	Tonicella_lineata_SRR6926331	122.635	105	0.115027	21.92	19	0.288257	100.715	86	0.132655	0.0132505	0.012623	0.495898	7.42476
	Acanthochitona_cf_rubrolineata_KY827039	Callochiton_steinenii_de1015	135.833	129	0.322961	39.1963	19	0.00416599	96.6363	110	0.814567	0.0130483	0.0110674	0.404502	7.39772
	Acanthochitona_cf_rubrolineata_KY827039	Chiton_Rhyssoplax_olivaceus_SRR618506	127.494	109	0.108863	43.5065	19	0.00110467	83.9878	90	0.658551	0.0159719	0.0127792	0.521531	7.32983
	Acanthochitona_cf_rubrolineata_KY827039	Nuttallina_californica_NC_026849	164.463	147	0.15405	36.5392	19	0.00905593	127.923	128	0.485284	0.0151113	0.0130746	0.513661	7.24664
	Acanthochitona_cf_rubrolineata_KY827039	Acanthopleura_echinata_de0160	135.089	126	0.273883	49.9095	19	0.000135142	85.1796	107	0.9407	0.0193665	0.0116866	0.511706	7.16841
	Acanthochitona_cf_rubrolineata_KY827039	Hanleyella_oldroydi_de1424	182.665	141	0.010428	42.0461	19	0.00174718	140.619	122	0.119324	0.0157265	0.015016	0.602838	7.93168
	Acanthochitona_cf_rubrolineata_KY827039	Hemiarthrum_setulosum_de1307	115.238	108	0.299079	21.9203	19	0.288241	93.3181	89	0.356302	0.00850747	0.00836082	0.246768	6.69071
	Acanthochitona_cf_rubrolineata_KY827039	Chaetoderma_nitidilum_NC_013846	234.29	161	0.000143829	75.0139	19	1.32389e-08	159.276	142	0.152573	0.0285703	0.0207235	0.802598	8.38036
	Acanthochitona_cf_rubrolineata_KY827039	Falcidens_halanychi_NC_037877	182.187	156	0.0743547	54.3801	19	2.8908e-05	127.806	137	0.701186	0.0243771	0.0159038	0.73377	7.56096
	Acanthochitona_cf_rubrolineata_KY827039	Leptochiton_nexus_de2183	154.067	137	0.151273	44.0054	19	0.000942737	110.061	118	0.686217	0.0144654	0.0116832	0.591456	7.51712
	Acanthochitona_cf_rubrolineata_KY827039	Spathoderma_clenchi_MF579534	313.266	166	3.931e-11	161.332	19	1.39696e-24	151.934	147	0.373201	0.0482091	0.0281104	1.02211	9.52411
	Acanthochitona_cf_rubrolineata_KY827039	Neomenia_carinata_MF693834	243.299	161	2.98806e-05	112.099	19	3.2663e-15	131.2	142	0.731736	0.0372803	0.0221913	0.828896	8.60065
	Acanthochitona_cf_rubrolineata_KY827039	Ischnochiton_hakodadensis_KY827038	132.86	118	0.165423	39.3376	19	0.00399376	93.5223	99	0.636485	0.0132863	0.00984373	0.442931	7.13344
	Acanthochitona_cf_rubrolineata_KY827039	Scutopus_ventrolineatus_NC_025284	165.865	156	0.279376	42.0642	19	0.00173738	123.801	137	0.783458	0.0182743	0.013856	0.706405	7.26376
	Acanthochitona_cf_rubrolineata_KY827039	Nierstraszella_lineata_de0100	153.262	144	0.283133	34.2866	19	0.0169976	118.975	125	0.634952	0.0127942	0.0118739	0.692575	7.46032
	Acanthochitona_cf_rubrolineata_KY827039	Psilodens_balduri_MF579532	235.815	159	7.31608e-05	85.9698	19	1.7032e-10	149.845	140	0.26936	0.0305021	0.0189393	0.973373	8.82288
	Acanthochitona_cf_rubrolineata_KY827039	Acanthochitona_crinita_SRR5110525	50.0415	61	0.840695	n/a	n/a	n/a	n/a	n/a	n/a	0.00473242	0.00518746	0.159524	5.20469
	Acanthochitona_cf_rubrolineata_KY827039	Scutopus_robustus_MF579533	226.516	161	0.000511875	77.4096	19	5.17688e-09	149.106	142	0.324826	0.0299766	0.0184795	0.910153	8.51455
	Chiton_albolineatus_de1592	Nuttallochiton_mirandus_de0105	171.623	127	0.00513026	84.5628	19	3.00286e-10	87.0601	108	0.930932	0.0234285	0.0139437	0.564245	7.76463
	Chiton_albolineatus_de1592	Tonicina_zschaui_de1309	143.393	124	0.112307	31.032	19	0.0400478	112.361	105	0.293808	0.0141853	0.0127348	0.457021	7.23384
	Chiton_albolineatus_de1592	Falcidens_acutargatus_NC_037876	189.043	159	0.051994	47.0276	19	0.000353941	142.016	140	0.436562	0.0227448	0.0151985	0.531088	7.77401
	Chiton_albolineatus_de1592	Tonicia_forbesii_de1579	151.035	110	0.00576958	43.377	19	0.0011509	107.657	91	0.112132	0.0143237	0.0102647	0.358298	8.05558
	Chiton_albolineatus_de1592	Sypharochiton_pelliserpentis_NC_024174	90.21	82	0.250621	n/a	n/a	n/a	n/a	n/a	n/a	0.00765651	0.00555818	0.226209	6.74777
	Chiton_albolineatus_de1592	Leptochiton_rugatus_SRR1611558	219.385	128	9.0084e-07	130.386	19	1.23239e-18	88.9993	109	0.919506	0.0336737	0.0196921	0.811318	9.07356
	Chiton_albolineatus_de1592	Acanthochitona_avicula_de2078	147.992	127	0.0981462	61.6236	19	2.13629e-06	86.3688	108	0.937886	0.0173543	0.012615	0.501495	7.34456
	Chiton_albolineatus_de1592	Chaetopleura_apiculata_KY824658	107.007	118	0.756579	17.425	19	0.561096	89.5819	99	0.740217	0.00782447	0.00844149	0.261086	6.53928
	Chiton_albolineatus_de1592	Dendrochiton_gothicus_de1499	149.084	126	0.0785093	66.1713	19	3.93425e-07	82.9124	107	0.959328	0.0202535	0.0126811	0.510737	7.26357
	Chiton_albolineatus_de1592	Sypharochiton_sinclairi_NC_024173	85.8286	79	0.280606	n/a	n/a	n/a	n/a	n/a	n/a	0.00803905	0.00621775	0.243809	6.81018
	Chiton_albolineatus_de1592	Cryptochiton_stelleri_NC_026850	146.823	129	0.134947	61.066	19	2.6215e-06	85.7566	110	0.957916	0.0194255	0.0109387	0.457081	7.61478
	Chiton_albolineatus_de1592	Plaxiphora_albida_de0097	121.477	123	0.521905	21.0332	19	0.334967	100.444	104	0.580458	0.0101852	0.00964143	0.249108	6.51903
	Chiton_albolineatus_de1592	Tonicella_lineata_SRR6926331	128.925	104	0.049252	40.292	19	0.00299532	88.6332	85	0.372303	0.0197275	0.0131781	0.563387	7.99325
	Chiton_albolineatus_de1592	Callochiton_steinenii_de1015	126.055	123	0.406872	33.229	19	0.0226182	92.8256	104	0.775703	0.0135637	0.00996848	0.474639	6.88002
	Chiton_albolineatus_de1592	Chiton_Rhyssoplax_olivaceus_SRR618506	84.7671	81	0.36553	n/a	n/a	n/a	n/a	n/a	n/a	0.0125425	0.0108621	0.312395	6.34172
	Chiton_albolineatus_de1592	Nuttallina_californica_NC_026849	160.946	146	0.188027	24.3567	19	0.182824	136.59	127	0.264745	0.0137122	0.0120594	0.312211	7.4449
	Chiton_albolineatus_de1592	Acanthopleura_echinata_de0160	169.538	113	0.000461351	70.006	19	9.17694e-08	99.532	94	0.328442	0.0208658	0.0129594	0.447135	7.79744
	Chiton_albolineatus_de1592	Hanleyella_oldroydi_de1424	186.314	136	0.0027289	84.1015	19	3.61479e-10	102.213	117	0.833131	0.0226683	0.0141278	0.579148	8.20055
	Chiton_albolineatus_de1592	Hemiarthrum_setulosum_de1307	168.106	129	0.01175	64.9164	19	6.29967e-07	103.189	110	0.664144	0.0173999	0.0114041	0.549262	8.18474
	Chiton_albolineatus_de1592	Chaetoderma_nitidilum_NC_013846	260.067	162	1.58195e-06	76.9543	19	6.19193e-09	183.112	143	0.0132385	0.0303295	0.0202358	0.711684	8.78822
	Chiton_albolineatus_de1592	Falcidens_halanychi_NC_037877	190.466	160	0.0502601	47.0273	19	0.000353967	143.439	141	0.42699	0.0224257	0.0154728	0.536056	7.66694
	Chiton_albolineatus_de1592	Leptochiton_nexus_de2183	207.485	138	0.000119891	87.5325	19	9.04973e-11	119.952	119	0.458279	0.0217494	0.0139522	0.543317	8.92509
	Chiton_albolineatus_de1592	Spathoderma_clenchi_MF579534	406.004	170	2.37906e-21	265.468	19	2.24733e-45	140.537	151	0.718367	0.0622431	0.0312112	1.40232	11.0301
	Chiton_albolineatus_de1592	Neomenia_carinata_MF693834	246.488	161	1.67173e-05	113.142	19	2.09497e-15	133.346	142	0.68601	0.0420793	0.0229311	0.895154	8.62482
	Chiton_albolineatus_de1592	Ischnochiton_hakodadensis_KY827038	101.141	97	0.366597	n/a	n/a	n/a	n/a	n/a	n/a	0.0117565	0.00928209	0.247984	6.46363
	Chiton_albolineatus_de1592	Scutopus_ventrolineatus_NC_025284	189.518	157	0.0393038	38.116	19	0.00573624	151.402	138	0.205595	0.0194533	0.0149754	0.50453	7.91739
	Chiton_albolineatus_de1592	Nierstraszella_lineata_de0100	180.419	144	0.0213627	80.3594	19	1.61231e-09	100.06	125	0.950889	0.0216353	0.0126294	0.63255	8.04861
	Chiton_albolineatus_de1592	Psilodens_balduri_MF579532	201.18	164	0.0254855	72.5188	19	3.49009e-08	128.661	145	0.831094	0.0272044	0.018187	0.736144	7.89896
	Chiton_albolineatus_de1592	Acanthochitona_crinita_SRR5110525	124.421	112	0.198991	38.7831	19	0.00471116	85.6377	93	0.693409	0.0175944	0.0118169	0.444612	7.32496
	Chiton_albolineatus_de1592	Scutopus_robustus_MF579533	216.375	162	0.00277871	86.5943	19	1.32326e-10	129.781	143	0.778575	0.0292286	0.018573	0.788064	8.19323
	Nuttallochiton_mirandus_de0105	Tonicina_zschaui_de1309	178.525	131	0.00366624	66.766	19	3.14438e-07	111.759	112	0.488656	0.0195973	0.0142198	0.468728	7.87183
	Nuttallochiton_mirandus_de0105	Falcidens_acutargatus_NC_037876	176.692	164	0.235738	40.3698	19	0.00292539	136.322	145	0.684656	0.0225689	0.0138369	0.480658	7.62742
	Nuttallochiton_mirandus_de0105	Tonicia_forbesii_de1579	149.638	130	0.11462	32.0358	19	0.0309656	117.602	111	0.315915	0.0144719	0.0107693	0.36853	7.20486
	Nuttallochiton_mirandus_de0105	Sypharochiton_pelliserpentis_NC_024174	143.328	130	0.200193	55.046	19	2.28694e-05	88.2823	111	0.944942	0.0182025	0.0113909	0.429392	7.29161
	Nuttallochiton_mirandus_de0105	Leptochiton_rugatus_SRR1611558	150.988	134	0.14983	49.2769	19	0.000167317	101.711	115	0.807318	0.0190485	0.0137159	0.598561	7.49691
	Nuttallochiton_mirandus_de0105	Acanthochitona_avicula_de2078	104.932	127	0.92388	14.2347	19	0.769839	90.697	108	0.885085	0.00836534	0.00825914	0.226747	5.92415
	Nuttallochiton_mirandus_de0105	Chaetopleura_apiculata_KY824658	183.796	131	0.00161812	77.3298	19	5.34196e-09	106.466	112	0.629787	0.0228783	0.0156378	0.539451	7.97222
	Nuttallochiton_mirandus_de0105	Dendrochiton_gothicus_de1499	130.547	124	0.326061	27.5633	19	0.0921999	102.984	105	0.537417	0.0114088	0.00993804	0.329666	7.0412
	Nuttallochiton_mirandus_de0105	Sypharochiton_sinclairi_NC_024173	155.292	125	0.0342849	53.6737	19	3.70196e-05	101.619	106	0.602256	0.019638	0.012396	0.427585	7.70575
	Nuttallochiton_mirandus_de0105	Cryptochiton_stelleri_NC_026850	154.612	127	0.0482612	28.4226	19	0.075627	126.189	108	0.111416	0.0115385	0.0100477	0.346814	7.686
	Nuttallochiton_mirandus_de0105	Plaxiphora_albida_de0097	156.301	126	0.0347285	81.9838	19	8.44192e-10	74.3173	107	0.993178	0.019624	0.0130994	0.530385	7.74613
	Nuttallochiton_mirandus_de0105	Tonicella_lineata_SRR6926331	136.018	110	0.0468332	41.8077	19	0.00188141	94.2099	91	0.388018	0.0204783	0.0145176	0.646159	7.29339
	Nuttallochiton_mirandus_de0105	Callochiton_steinenii_de1015	169.852	137	0.0297398	76.7813	19	6.62732e-09	93.0709	118	0.956306	0.0213183	0.0144512	0.507331	7.94238
	Nuttallochiton_mirandus_de0105	Chiton_Rhyssoplax_olivaceus_SRR618506	134.083	105	0.0292571	51.5905	19	7.6171e-05	82.4922	86	0.587125	0.0223926	0.0131	0.526722	7.63603
	Nuttallochiton_mirandus_de0105	Nuttallina_californica_NC_026849	177.357	149	0.0562817	43.4066	19	0.00114019	133.951	130	0.388266	0.0161863	0.0146161	0.446422	7.53116
	Nuttallochiton_mirandus_de0105	Acanthopleura_echinata_de0160	164.905	135	0.0408811	38.9778	19	0.00444636	125.927	116	0.249032	0.0169548	0.0121783	0.418723	8.15499
	Nuttallochiton_mirandus_de0105	Hanleyella_oldroydi_de1424	155.1	144	0.249197	21.3589	19	0.317311	133.741	125	0.280159	0.013594	0.0123012	0.441016	7.28344
	Nuttallochiton_mirandus_de0105	Hemiarthrum_setulosum_de1307	131.107	123	0.291768	27.5985	19	0.0914661	103.508	104	0.495165	0.0125096	0.0100676	0.334893	6.86288
	Nuttallochiton_mirandus_de0105	Chaetoderma_nitidilum_NC_013846	220.728	166	0.00288097	67.6311	19	2.26716e-07	153.097	147	0.34843	0.0253301	0.0191036	0.717903	8.20858
	Nuttallochiton_mirandus_de0105	Falcidens_halanychi_NC_037877	209.75	167	0.0138788	55.0451	19	2.28769e-05	154.705	148	0.336296	0.0241985	0.0167037	0.636842	8.14092
	Nuttallochiton_mirandus_de0105	Leptochiton_nexus_de2183	148.617	144	0.378899	20.5948	19	0.359614	128.022	125	0.408389	0.0122799	0.0112934	0.399807	7.02705
	Nuttallochiton_mirandus_de0105	Spathoderma_clenchi_MF579534	286.114	165	1.52486e-08	148.939	19	3.51019e-22	137.175	146	0.68722	0.0461988	0.0249933	0.976105	9.11794
	Nuttallochiton_mirandus_de0105	Neomenia_carinata_MF693834	292.962	162	1.34154e-09	158.93	19	4.09345e-24	134.032	143	0.692215	0.0446719	0.0254277	0.983926	9.67268
	Nuttallochiton_mirandus_de0105	Ischnochiton_hakodadensis_KY827038	150.344	126	0.0686478	50.5878	19	0.000107338	99.7558	107	0.677597	0.017721	0.0120238	0.468556	7.49804
	Nuttallochiton_mirandus_de0105	Scutopus_ventrolineatus_NC_025284	192.442	160	0.0408948	51.3355	19	8.3136e-05	141.106	141	0.481638	0.0185212	0.0135883	0.668307	8.21267
	Nuttallochiton_mirandus_de0105	Nierstraszella_lineata_de0100	169.698	147	0.0968638	27.4979	19	0.0935793	142.201	128	0.184593	0.0110177	0.0136484	0.580866	7.61412
	Nuttallochiton_mirandus_de0105	Psilodens_balduri_MF579532	203.799	158	0.00821376	72.094	19	4.11258e-08	131.705	139	0.657348	0.027336	0.0171642	0.840075	8.11641
	Nuttallochiton_mirandus_de0105	Acanthochitona_crinita_SRR5110525	101.872	99	0.401516	18.9787	19	0.458204	82.893	80	0.390281	0.0126864	0.0100869	0.247451	6.70189
	Nuttallochiton_mirandus_de0105	Scutopus_robustus_MF579533	199.44	161	0.0212499	64.127	19	8.45826e-07	135.314	142	0.641865	0.0267322	0.0172424	0.794812	7.97315
	Tonicina_zschaui_de1309	Falcidens_acutargatus_NC_037876	185.003	158	0.0698096	41.2703	19	0.00222112	143.732	139	0.374274	0.0240695	0.0146946	0.518115	7.98796
	Tonicina_zschaui_de1309	Tonicia_forbesii_de1579	139.076	124	0.167767	51.1433	19	8.87931e-05	87.933	105	0.885259	0.017104	0.0120944	0.469775	7.11538
	Tonicina_zschaui_de1309	Sypharochiton_pelliserpentis_NC_024174	113.301	125	0.764805	23.9348	19	0.198664	89.3659	106	0.877363	0.0121401	0.00902282	0.366095	6.43006
	Tonicina_zschaui_de1309	Leptochiton_rugatus_SRR1611558	195.073	134	0.000452779	100.659	19	4.06785e-13	94.4142	115	0.919749	0.0306261	0.018322	0.797901	8.21456
	Tonicina_zschaui_de1309	Acanthochitona_avicula_de2078	164.876	132	0.0276497	47.2202	19	0.000332154	117.656	113	0.363252	0.015431	0.0121233	0.439899	7.59263
	Tonicina_zschaui_de1309	Chaetopleura_apiculata_KY824658	136.672	130	0.327047	34.2322	19	0.017252	102.44	111	0.707105	0.0154826	0.0112226	0.447051	7.09622
	Tonicina_zschaui_de1309	Dendrochiton_gothicus_de1499	163.016	131	0.0302643	46.2431	19	0.000457839	116.773	112	0.359836	0.0174929	0.0136124	0.456287	7.63091
	Tonicina_zschaui_de1309	Sypharochiton_sinclairi_NC_024173	119.595	118	0.441676	25.9107	19	0.132697	93.6842	99	0.631995	0.0123758	0.00976063	0.370057	6.65865
	Tonicina_zschaui_de1309	Cryptochiton_stelleri_NC_026850	159.414	136	0.0829662	46.1454	19	0.000472689	113.268	117	0.580384	0.0174184	0.0129108	0.466541	7.41643
	Tonicina_zschaui_de1309	Plaxiphora_albida_de0097	161.532	132	0.0411332	40.9553	19	0.0024467	120.577	113	0.295541	0.0143609	0.0108792	0.477614	7.68573
	Tonicina_zschaui_de1309	Tonicella_lineata_SRR6926331	141.442	115	0.0476028	31.3508	19	0.0369331	110.091	96	0.154195	0.0206624	0.0162453	0.522851	7.63698
	Tonicina_zschaui_de1309	Callochiton_steinenii_de1015	124.517	134	0.709703	24.8193	19	0.166577	99.6981	115	0.844488	0.0128473	0.00946576	0.409146	6.76345
	Tonicina_zschaui_de1309	Chiton_Rhyssoplax_olivaceus_SRR618506	95.2884	102	0.667737	15.7716	19	0.672458	79.5168	83	0.58795	0.0133572	0.011131	0.341346	6.02131
	Tonicina_zschaui_de1309	Nuttallina_californica_NC_026849	165.617	153	0.229592	33.6566	19	0.020167	131.96	134	0.533654	0.0155216	0.0119013	0.469627	7.6277
	Tonicina_zschaui_de1309	Acanthopleura_echinata_de0160	189.028	129	0.000454665	80.9194	19	1.29043e-09	108.108	110	0.533176	0.024014	0.0162095	0.593346	8.17395
	Tonicina_zschaui_de1309	Hanleyella_oldroydi_de1424	217.546	142	4.66661e-05	77.2492	19	5.51419e-09	140.297	123	0.13632	0.0230231	0.0181566	0.633757	8.35651
	Tonicina_zschaui_de1309	Hemiarthrum_setulosum_de1307	148.058	133	0.175908	42.8182	19	0.00137258	105.24	114	0.709273	0.0146135	0.0114691	0.410761	7.41777
	Tonicina_zschaui_de1309	Chaetoderma_nitidilum_NC_013846	228.253	164	0.000678127	53.8681	19	3.45885e-05	174.385	145	0.048495	0.0256113	0.0194574	0.668077	8.53907
	Tonicina_zschaui_de1309	Falcidens_halanychi_NC_037877	186.296	161	0.0840015	46.2392	19	0.00045842	140.056	142	0.530387	0.0226049	0.015672	0.634536	7.69018
	Tonicina_zschaui_de1309	Leptochiton_nexus_de2183	227.47	142	6.92916e-06	87.8797	19	7.86098e-11	139.59	123	0.145561	0.0230651	0.0169369	0.651866	8.81205
	Tonicina_zschaui_de1309	Spathoderma_clenchi_MF579534	343.079	168	4.36759e-14	214.614	19	4.1333e-35	128.465	149	0.886854	0.0570466	0.0283067	1.19465	9.80042
	Tonicina_zschaui_de1309	Neomenia_carinata_MF693834	209.85	151	0.00109642	83.7503	19	4.16211e-10	126.099	132	0.628361	0.03664	0.0203209	0.737792	8.29202
	Tonicina_zschaui_de1309	Ischnochiton_hakodadensis_KY827038	125.317	119	0.327978	32.512	19	0.0273465	92.8053	100	0.68226	0.0144727	0.0103238	0.39403	6.90244
	Tonicina_zschaui_de1309	Scutopus_ventrolineatus_NC_025284	165.006	156	0.2953	42.351	19	0.00158883	122.655	137	0.804603	0.0192317	0.0144359	0.662908	7.33687
	Tonicina_zschaui_de1309	Nierstraszella_lineata_de0100	183.773	150	0.0315837	61.54	19	2.20302e-06	122.233	131	0.695946	0.0200652	0.0143782	0.710023	8.04903
	Tonicina_zschaui_de1309	Psilodens_balduri_MF579532	222.239	154	0.000265284	84.5015	19	3.07789e-10	137.738	135	0.418394	0.0307346	0.0184407	0.904208	8.50008
	Tonicina_zschaui_de1309	Acanthochitona_crinita_SRR5110525	111.736	111	0.462536	24.5159	19	0.177101	87.2204	92	0.621439	0.0131909	0.0118264	0.360085	6.69408
	Tonicina_zschaui_de1309	Scutopus_robustus_MF579533	228.755	165	0.00075207	85.4295	19	2.11807e-10	143.326	146	0.547121	0.0307288	0.0185934	0.888084	8.62173
	Falcidens_acutargatus_NC_037876	Tonicia_forbesii_de1579	198.671	155	0.010264	40.0135	19	0.00325897	158.657	136	0.089462	0.0211233	0.0162696	0.534244	8.16163
	Falcidens_acutargatus_NC_037876	Sypharochiton_pelliserpentis_NC_024174	192.226	159	0.0372075	37.8145	19	0.00626552	154.411	140	0.191366	0.0207586	0.0142903	0.490271	8.35865
	Falcidens_acutargatus_NC_037876	Leptochiton_rugatus_SRR1611558	179.798	148	0.0384945	62.3416	19	1.63987e-06	117.457	129	0.757867	0.0251444	0.017054	0.611167	7.81542
	Falcidens_acutargatus_NC_037876	Acanthochitona_avicula_de2078	194.324	161	0.0376165	42.2464	19	0.00164154	152.077	142	0.266399	0.0219324	0.0165205	0.571972	7.7637
	Falcidens_acutargatus_NC_037876	Chaetopleura_apiculata_KY824658	204.385	157	0.00654905	66.7587	19	3.15312e-07	137.626	138	0.492965	0.0268796	0.015776	0.66505	8.22626
	Falcidens_acutargatus_NC_037876	Dendrochiton_gothicus_de1499	170.385	163	0.330053	27.9589	19	0.0842234	142.426	144	0.521445	0.0151985	0.0123379	0.409512	7.38519
	Falcidens_acutargatus_NC_037876	Sypharochiton_sinclairi_NC_024173	201.482	155	0.00711427	38.4355	19	0.00522143	163.047	136	0.0568083	0.0213786	0.0153678	0.521876	8.50922
	Falcidens_acutargatus_NC_037876	Cryptochiton_stelleri_NC_026850	176.1	164	0.24542	30.4195	19	0.0466968	145.681	145	0.46849	0.0166782	0.0127218	0.421975	7.47798
	Falcidens_acutargatus_NC_037876	Plaxiphora_albida_de0097	168.259	161	0.331547	41.0247	19	0.00239519	127.235	142	0.807466	0.0197858	0.0122183	0.487861	7.43482
	Falcidens_acutargatus_NC_037876	Tonicella_lineata_SRR6926331	168.182	132	0.018266	32.0914	19	0.0305222	136.091	113	0.0686482	0.0197901	0.0209105	0.526474	7.95186
	Falcidens_acutargatus_NC_037876	Callochiton_steinenii_de1015	199.915	156	0.010117	68.6416	19	1.54473e-07	131.274	137	0.621891	0.0282141	0.0172584	0.705464	8.23374
	Falcidens_acutargatus_NC_037876	Chiton_Rhyssoplax_olivaceus_SRR618506	151.219	144	0.323621	29.3632	19	0.0604831	121.856	125	0.562888	0.0199974	0.0149108	0.576366	7.57756
	Falcidens_acutargatus_NC_037876	Nuttallina_californica_NC_026849	178.866	163	0.18717	32.7637	19	0.0255926	146.102	144	0.43545	0.0169099	0.0122467	0.480053	7.81547
	Falcidens_acutargatus_NC_037876	Acanthopleura_echinata_de0160	188.154	161	0.07047	27.3539	19	0.0966763	160.8	142	0.133724	0.0153926	0.0132231	0.422407	8.07592
	Falcidens_acutargatus_NC_037876	Hanleyella_oldroydi_de1424	181.24	152	0.0528501	43.5178	19	0.00110074	137.722	133	0.37185	0.0184253	0.0149484	0.50389	7.80419
	Falcidens_acutargatus_NC_037876	Hemiarthrum_setulosum_de1307	191.889	162	0.0542854	36.8205	19	0.00835526	155.069	143	0.231578	0.0188443	0.013936	0.539217	8.02018
	Falcidens_acutargatus_NC_037876	Chaetoderma_nitidilum_NC_013846	161.198	142	0.129088	37.0325	19	0.00786106	124.166	123	0.453598	0.0211859	0.0135852	0.419326	7.37575
	Falcidens_acutargatus_NC_037876	Falcidens_halanychi_NC_037877	149.941	141	0.287361	34.0921	19	0.0179233	115.849	122	0.639712	0.0178045	0.0112212	0.400098	7.24043
	Falcidens_acutargatus_NC_037876	Leptochiton_nexus_de2183	181.963	159	0.102501	48.2595	19	0.000235288	133.704	140	0.63385	0.020065	0.0168428	0.499227	7.42013
	Falcidens_acutargatus_NC_037876	Spathoderma_clenchi_MF579534	320.001	168	1.48083e-11	189.097	19	4.95467e-30	130.904	149	0.854275	0.0547445	0.0269341	1.13926	9.62994
	Falcidens_acutargatus_NC_037876	Neomenia_carinata_MF693834	330.517	168	1.09285e-12	172.018	19	1.14413e-26	158.5	149	0.281819	0.0541941	0.0281308	1.09286	10.1093
	Falcidens_acutargatus_NC_037876	Ischnochiton_hakodadensis_KY827038	176.296	153	0.0955658	46.4395	19	0.000429358	129.856	134	0.585087	0.0232708	0.0164909	0.515943	7.62282
	Falcidens_acutargatus_NC_037876	Scutopus_ventrolineatus_NC_025284	160.125	148	0.234259	26.4427	19	0.118319	133.683	129	0.370903	0.0130742	0.0100569	0.421098	7.62214
	Falcidens_acutargatus_NC_037876	Nierstraszella_lineata_de0100	182.183	157	0.0824567	40.5894	19	0.00273628	141.594	138	0.399545	0.0184418	0.0137113	0.536164	8.00362
	Falcidens_acutargatus_NC_037876	Psilodens_balduri_MF579532	195.417	140	0.00138141	51.6114	19	7.56271e-05	143.805	121	0.0770685	0.0203365	0.0144062	0.615827	8.59322
	Falcidens_acutargatus_NC_037876	Acanthochitona_crinita_SRR5110525	144.882	142	0.417068	21.8957	19	0.289478	122.987	123	0.48338	0.0187418	0.0184519	0.416896	6.88964
	Falcidens_acutargatus_NC_037876	Scutopus_robustus_MF579533	165.769	155	0.262484	36.2811	19	0.0097471	129.488	136	0.640841	0.0130811	0.0116521	0.506006	7.61261
	Tonicia_forbesii_de1579	Sypharochiton_pelliserpentis_NC_024174	106.094	119	0.795392	20.7551	19	0.35049	85.3386	100	0.851861	0.0086002	0.0070163	0.21041	6.32522
	Tonicia_forbesii_de1579	Leptochiton_rugatus_SRR1611558	154.444	127	0.0491938	66.6805	19	3.24748e-07	87.7637	108	0.923296	0.0231165	0.0147325	0.663444	7.1642
	Tonicia_forbesii_de1579	Acanthochitona_avicula_de2078	136.661	125	0.224347	26.1309	19	0.126584	110.53	106	0.362254	0.0125633	0.0101036	0.364912	7.24764
	Tonicia_forbesii_de1579	Chaetopleura_apiculata_KY824658	139.629	124	0.159754	46.2524	19	0.000456447	93.3763	105	0.784452	0.0158776	0.011229	0.356598	7.23784
	Tonicia_forbesii_de1579	Dendrochiton_gothicus_de1499	178.929	135	0.00679221	41.7482	19	0.0019164	137.181	116	0.0873738	0.0151869	0.0114315	0.459269	8.45921
	Tonicia_forbesii_de1579	Sypharochiton_sinclairi_NC_024173	97.9338	112	0.825697	18.9329	19	0.461146	79.0008	93	0.84931	0.00843918	0.00649623	0.190242	6.33147
	Tonicia_forbesii_de1579	Cryptochiton_stelleri_NC_026850	139.665	125	0.174818	34.8184	19	0.0146866	104.846	106	0.513429	0.0139895	0.0112899	0.42975	7.34106
	Tonicia_forbesii_de1579	Plaxiphora_albida_de0097	138.393	127	0.230842	34.4568	19	0.0162238	103.936	108	0.592714	0.0120093	0.00851789	0.39529	7.27453
	Tonicia_forbesii_de1579	Tonicella_lineata_SRR6926331	125.835	104	0.0714752	39.1175	19	0.00426513	86.718	85	0.427805	0.0206389	0.0132208	0.584508	7.7023
	Tonicia_forbesii_de1579	Callochiton_steinenii_de1015	170.449	135	0.0210366	49.8014	19	0.000140177	120.647	116	0.365131	0.0181871	0.0120489	0.449867	7.89295
	Tonicia_forbesii_de1579	Chiton_Rhyssoplax_olivaceus_SRR618506	109.738	92	0.100202	36.3775	19	0.00948338	73.3606	73	0.466138	0.0173456	0.0137968	0.413574	7.02657
	Tonicia_forbesii_de1579	Nuttallina_californica_NC_026849	156.117	141	0.181599	23.8833	19	0.200669	132.234	122	0.248222	0.0124958	0.0115125	0.379414	7.39048
	Tonicia_forbesii_de1579	Acanthopleura_echinata_de0160	103.715	89	0.136368	n/a	n/a	n/a	n/a	n/a	n/a	0.0107533	0.00804622	0.24923	6.73673
	Tonicia_forbesii_de1579	Hanleyella_oldroydi_de1424	138.48	139	0.496496	41.281	19	0.00221382	97.199	120	0.937383	0.0162899	0.010897	0.519519	7.19719
	Tonicia_forbesii_de1579	Hemiarthrum_setulosum_de1307	126.754	129	0.539467	35.5033	19	0.0121391	91.2504	110	0.902925	0.0151252	0.0088288	0.449202	7.08267
	Tonicia_forbesii_de1579	Chaetoderma_nitidilum_NC_013846	223.526	163	0.00116365	70.8372	19	6.67261e-08	152.689	144	0.294202	0.0265522	0.0191679	0.743954	8.19446
	Tonicia_forbesii_de1579	Falcidens_halanychi_NC_037877	198.266	159	0.0187783	38.7527	19	0.00475384	159.513	140	0.123969	0.0199161	0.0160872	0.582416	7.96292
	Tonicia_forbesii_de1579	Leptochiton_nexus_de2183	175.986	139	0.0184664	41.6688	19	0.00196412	134.317	120	0.175568	0.0153254	0.0127333	0.49151	7.88447
	Tonicia_forbesii_de1579	Spathoderma_clenchi_MF579534	389.367	164	2.25697e-20	232.871	19	8.91934e-39	156.495	145	0.242942	0.0585536	0.030149	1.29431	10.5298
	Tonicia_forbesii_de1579	Neomenia_carinata_MF693834	289.686	161	2.10142e-09	157.582	19	7.47839e-24	132.104	142	0.71282	0.0477825	0.0251539	1.01773	9.03036
	Tonicia_forbesii_de1579	Ischnochiton_hakodadensis_KY827038	135.141	110	0.0520924	25.3099	19	0.150593	109.831	91	0.0871745	0.0118029	0.010201	0.294237	7.69663
	Tonicia_forbesii_de1579	Scutopus_ventrolineatus_NC_025284	165.636	158	0.322685	33.7828	19	0.0194916	131.853	139	0.653957	0.0156356	0.0139149	0.604538	7.29698
	Tonicia_forbesii_de1579	Nierstraszella_lineata_de0100	149.861	145	0.37397	47.9354	19	0.000262095	101.925	126	0.943274	0.0158352	0.0112909	0.651351	7.35957
	Tonicia_forbesii_de1579	Psilodens_balduri_MF579532	213.734	159	0.00247079	58.6024	19	6.42457e-06	155.131	140	0.180592	0.0234198	0.0168565	0.769776	8.63689
	Tonicia_forbesii_de1579	Acanthochitona_crinita_SRR5110525	113.624	107	0.312359	n/a	n/a	n/a	n/a	n/a	n/a	0.0138117	0.0101266	0.382308	7.48423
	Tonicia_forbesii_de1579	Scutopus_robustus_MF579533	229.562	161	0.000314347	61.255	19	2.44599e-06	168.307	142	0.0651565	0.0242789	0.0170744	0.793315	8.68935
	Sypharochiton_pelliserpentis_NC_024174	Leptochiton_rugatus_SRR1611558	189.31	131	0.00065378	99.5033	19	6.58718e-13	89.8064	112	0.939265	0.0290887	0.0176502	0.742519	8.2564
	Sypharochiton_pelliserpentis_NC_024174	Acanthochitona_avicula_de2078	132.832	131	0.438888	38.6258	19	0.00493599	94.2058	112	0.887488	0.0131531	0.00964269	0.368302	7.11004
	Sypharochiton_pelliserpentis_NC_024174	Chaetopleura_apiculata_KY824658	103.164	120	0.864039	15.1832	19	0.710882	87.9804	101	0.81891	0.0087489	0.007698	0.234368	6.17142
	Sypharochiton_pelliserpentis_NC_024174	Dendrochiton_gothicus_de1499	147.439	134	0.201747	51.1612	19	8.82505e-05	96.278	115	0.896897	0.0174479	0.0111296	0.471142	7.40535
	Sypharochiton_pelliserpentis_NC_024174	Sypharochiton_sinclairi_NC_024173	24.3748	33	0.861565	n/a	n/a	n/a	n/a	n/a	n/a	0.0030646	0.00253495	0.0713658	4.43547
	Sypharochiton_pelliserpentis_NC_024174	Cryptochiton_stelleri_NC_026850	145.136	135	0.260316	45.8873	19	0.000514175	99.2482	116	0.867227	0.0163989	0.0119399	0.436758	7.32019
	Sypharochiton_pelliserpentis_NC_024174	Plaxiphora_albida_de0097	124.089	120	0.38058	24.0823	19	0.193013	100.007	101	0.509225	0.00984647	0.00944392	0.322119	6.82769
	Sypharochiton_pelliserpentis_NC_024174	Tonicella_lineata_SRR6926331	139.022	104	0.0124048	27.4496	19	0.0946093	111.572	85	0.028229	0.0155631	0.0153139	0.50598	8.07187
	Sypharochiton_pelliserpentis_NC_024174	Callochiton_steinenii_de1015	122.857	121	0.435823	26.5181	19	0.116388	96.3386	102	0.639468	0.0137582	0.00897503	0.395279	6.94283
	Sypharochiton_pelliserpentis_NC_024174	Chiton_Rhyssoplax_olivaceus_SRR618506	82.9196	74	0.223644	20.5291	19	0.363396	62.3905	55	0.230167	0.0129095	0.0101242	0.283524	6.82455
	Sypharochiton_pelliserpentis_NC_024174	Nuttallina_californica_NC_026849	153.348	144	0.281481	19.0999	19	0.450441	134.248	125	0.269938	0.0115811	0.0108453	0.31638	7.15728
	Sypharochiton_pelliserpentis_NC_024174	Acanthopleura_echinata_de0160	122.138	114	0.284141	38.3181	19	0.00540534	83.8204	95	0.787091	0.0160848	0.00978371	0.325702	6.82302
	Sypharochiton_pelliserpentis_NC_024174	Hanleyella_oldroydi_de1424	190.457	141	0.00350559	64.8495	19	6.45918e-07	125.608	122	0.393073	0.0188652	0.0144997	0.527195	8.21479
	Sypharochiton_pelliserpentis_NC_024174	Hemiarthrum_setulosum_de1307	140.264	137	0.406776	45.0388	19	0.000676876	95.2251	118	0.938968	0.0145159	0.00970234	0.428366	7.236
	Sypharochiton_pelliserpentis_NC_024174	Chaetoderma_nitidilum_NC_013846	224.213	161	0.000733652	64.4096	19	7.61248e-07	159.803	142	0.145845	0.0269816	0.0188828	0.688416	8.01642
	Sypharochiton_pelliserpentis_NC_024174	Falcidens_halanychi_NC_037877	191.596	161	0.0500646	42.8119	19	0.00137528	148.784	142	0.331516	0.0216397	0.0160429	0.570524	7.74085
	Sypharochiton_pelliserpentis_NC_024174	Leptochiton_nexus_de2183	161.582	141	0.113161	60.7052	19	2.99169e-06	100.877	122	0.918632	0.0177577	0.0117104	0.486723	7.55664
	Sypharochiton_pelliserpentis_NC_024174	Spathoderma_clenchi_MF579534	397.956	166	4.34648e-21	246.64	19	1.48179e-41	151.316	147	0.386634	0.0600129	0.0306041	1.31457	10.6493
	Sypharochiton_pelliserpentis_NC_024174	Neomenia_carinata_MF693834	250.652	162	9.70337e-06	113.209	19	2.03564e-15	137.442	143	0.615402	0.0411074	0.0228297	0.882456	8.60748
	Sypharochiton_pelliserpentis_NC_024174	Ischnochiton_hakodadensis_KY827038	107.16	104	0.39626	n/a	n/a	n/a	n/a	n/a	n/a	0.00822805	0.00771945	0.183939	6.73564
	Sypharochiton_pelliserpentis_NC_024174	Scutopus_ventrolineatus_NC_025284	165.125	159	0.35329	32.7231	19	0.0258687	132.402	140	0.66367	0.0166758	0.0126097	0.55567	7.40445
	Sypharochiton_pelliserpentis_NC_024174	Nierstraszella_lineata_de0100	185.552	154	0.0422357	64.3085	19	7.90512e-07	121.243	135	0.795743	0.0184036	0.0120731	0.642476	8.13461
	Sypharochiton_pelliserpentis_NC_024174	Psilodens_balduri_MF579532	202.268	163	0.0198177	66.5188	19	3.45166e-07	135.75	144	0.675907	0.0259029	0.0183352	0.770351	7.89757
	Sypharochiton_pelliserpentis_NC_024174	Acanthochitona_crinita_SRR5110525	112.701	111	0.437126	23.2766	19	0.22538	89.424	92	0.556627	0.012522	0.0114408	0.331685	6.77307
	Sypharochiton_pelliserpentis_NC_024174	Scutopus_robustus_MF579533	210.882	163	0.00684241	75.3068	19	1.18084e-08	135.575	144	0.679735	0.0271934	0.0184323	0.80325	8.06609
	Leptochiton_rugatus_SRR1611558	Acanthochitona_avicula_de2078	159.501	133	0.0584133	48.2988	19	0.000232219	111.202	114	0.556689	0.0167593	0.0130561	0.549925	7.76865
	Leptochiton_rugatus_SRR1611558	Chaetopleura_apiculata_KY824658	203.811	140	0.000349159	119.967	19	1.12497e-16	83.8441	121	0.995914	0.0307937	0.0183136	0.782102	8.45197
	Leptochiton_rugatus_SRR1611558	Dendrochiton_gothicus_de1499	161.897	140	0.0993379	61.2469	19	2.45329e-06	100.65	121	0.910873	0.0200927	0.0143097	0.557641	7.31309
	Leptochiton_rugatus_SRR1611558	Sypharochiton_sinclairi_NC_024173	195.293	132	0.000286762	102.296	19	2.0521e-13	92.9974	113	0.915165	0.0302369	0.0176913	0.75871	8.40129
	Leptochiton_rugatus_SRR1611558	Cryptochiton_stelleri_NC_026850	154.089	139	0.180414	47.4503	19	0.000307836	106.638	120	0.803253	0.0163925	0.0114175	0.492219	7.41381
	Leptochiton_rugatus_SRR1611558	Plaxiphora_albida_de0097	196.063	138	0.000852756	98.6585	19	9.36249e-13	97.404	119	0.926596	0.0291877	0.0174928	0.685208	8.61502
	Leptochiton_rugatus_SRR1611558	Tonicella_lineata_SRR6926331	139.847	116	0.065179	37.2563	19	0.00736932	102.591	97	0.329396	0.0191067	0.0149096	0.55408	8.11435
	Leptochiton_rugatus_SRR1611558	Callochiton_steinenii_de1015	206.156	136	9.78817e-05	118.038	19	2.5788e-16	88.1181	117	0.978616	0.0314166	0.0168046	0.824795	8.87031
	Leptochiton_rugatus_SRR1611558	Chiton_Rhyssoplax_olivaceus_SRR618506	190.203	117	2.20111e-05	106.757	19	3.14464e-14	83.4463	98	0.852618	0.0383669	0.0241402	0.962539	8.666
	Leptochiton_rugatus_SRR1611558	Nuttallina_californica_NC_026849	213.847	149	0.000395804	102.508	19	1.87755e-13	111.339	130	0.880189	0.0276766	0.0166106	0.796642	8.68135
	Leptochiton_rugatus_SRR1611558	Acanthopleura_echinata_de0160	166.481	133	0.0260543	59.9596	19	3.92712e-06	106.521	114	0.67802	0.0182261	0.0126753	0.619436	7.78673
	Leptochiton_rugatus_SRR1611558	Hanleyella_oldroydi_de1424	139.908	110	0.0285782	37.9716	19	0.00598436	101.936	91	0.20348	0.0124511	0.0110166	0.401203	7.72693
	Leptochiton_rugatus_SRR1611558	Hemiarthrum_setulosum_de1307	165.83	138	0.053298	52.3258	19	5.91255e-05	113.504	119	0.624948	0.0218688	0.0135116	0.604816	7.63187
	Leptochiton_rugatus_SRR1611558	Chaetoderma_nitidilum_NC_013846	233.56	160	0.000132774	100.167	19	4.9949e-13	133.393	141	0.663313	0.0295319	0.0205021	0.844902	8.79894
	Leptochiton_rugatus_SRR1611558	Falcidens_halanychi_NC_037877	203.63	155	0.00533022	77.2485	19	5.51558e-09	126.381	136	0.7112	0.0257291	0.0168473	0.687036	8.28856
	Leptochiton_rugatus_SRR1611558	Leptochiton_nexus_de2183	136.327	114	0.0755957	33.4305	19	0.0214311	102.897	95	0.27232	0.0134055	0.0105807	0.383282	7.7812
	Leptochiton_rugatus_SRR1611558	Spathoderma_clenchi_MF579534	258.242	159	1.06955e-06	108.182	19	1.7223e-14	150.06	140	0.265322	0.0418587	0.0245202	0.94755	9.15903
	Leptochiton_rugatus_SRR1611558	Neomenia_carinata_MF693834	305.925	159	2.31121e-11	173.504	19	5.84806e-27	132.421	140	0.663245	0.0532588	0.0288651	1.19812	10.1929
	Leptochiton_rugatus_SRR1611558	Ischnochiton_hakodadensis_KY827038	178.721	121	0.000508328	82.7414	19	6.23613e-10	95.9797	102	0.649201	0.0268537	0.0175082	0.657767	8.25011
	Leptochiton_rugatus_SRR1611558	Scutopus_ventrolineatus_NC_025284	213.684	151	0.000598957	90.3053	19	2.9286e-11	123.379	132	0.691938	0.0266476	0.0171271	0.820526	8.51289
	Leptochiton_rugatus_SRR1611558	Nierstraszella_lineata_de0100	166.921	129	0.013793	57.4218	19	9.8249e-06	109.499	110	0.495553	0.0204086	0.0133474	0.585734	8.13736
	Leptochiton_rugatus_SRR1611558	Psilodens_balduri_MF579532	198.099	141	0.00108925	76.6872	19	6.87685e-09	121.412	122	0.498	0.0233289	0.0179949	0.85065	8.67376
	Leptochiton_rugatus_SRR1611558	Acanthochitona_crinita_SRR5110525	124.389	108	0.133909	41.5836	19	0.00201658	82.8058	89	0.664659	0.0173394	0.0126011	0.580369	7.28554
	Leptochiton_rugatus_SRR1611558	Scutopus_robustus_MF579533	181.539	152	0.0512287	48.9402	19	0.000187366	132.599	133	0.493515	0.0219564	0.0188263	0.655988	7.81385
	Acanthochitona_avicula_de2078	Chaetopleura_apiculata_KY824658	160.017	128	0.02899	54.389	19	2.88178e-05	105.627	109	0.573592	0.0168668	0.0134915	0.44986	7.62643
	Acanthochitona_avicula_de2078	Dendrochiton_gothicus_de1499	128.683	126	0.416926	26.0325	19	0.129285	102.65	107	0.600912	0.0109318	0.00919469	0.404583	7.02742
	Acanthochitona_avicula_de2078	Sypharochiton_sinclairi_NC_024173	130.91	126	0.364204	35.2824	19	0.012912	95.6275	107	0.776607	0.0134183	0.0109095	0.343105	7.16595
	Acanthochitona_avicula_de2078	Cryptochiton_stelleri_NC_026850	125.073	125	0.48133	22.9321	19	0.240347	102.141	106	0.587981	0.0100155	0.00950235	0.405514	6.72166
	Acanthochitona_avicula_de2078	Plaxiphora_albida_de0097	169.687	125	0.00484115	56.1739	19	1.53392e-05	113.513	106	0.291218	0.0147833	0.0115486	0.527177	7.88842
	Acanthochitona_avicula_de2078	Tonicella_lineata_SRR6926331	127.655	113	0.163661	29.4714	19	0.0589224	98.1835	94	0.36348	0.0142733	0.0119931	0.476027	7.37829
	Acanthochitona_avicula_de2078	Callochiton_steinenii_de1015	155.253	134	0.10106	52.7715	19	5.06726e-05	102.481	115	0.791916	0.015896	0.0120834	0.418481	7.64125
	Acanthochitona_avicula_de2078	Chiton_Rhyssoplax_olivaceus_SRR618506	133.499	112	0.0811301	54.2907	19	2.98291e-05	79.2079	93	0.84532	0.0211916	0.0135232	0.594871	7.52049
	Acanthochitona_avicula_de2078	Nuttallina_californica_NC_026849	150.125	150	0.481763	31.2327	19	0.0380607	118.893	131	0.767563	0.0137002	0.0115811	0.462296	6.91859
	Acanthochitona_avicula_de2078	Acanthopleura_echinata_de0160	146.621	127	0.112327	40.6111	19	0.00271823	106.01	108	0.536163	0.0169302	0.0115178	0.449152	7.29965
	Acanthochitona_avicula_de2078	Hanleyella_oldroydi_de1424	163.93	144	0.122401	26.1123	19	0.12709	137.818	125	0.204307	0.0124131	0.0128468	0.491803	7.35875
	Acanthochitona_avicula_de2078	Hemiarthrum_setulosum_de1307	104.315	110	0.634927	23.8269	19	0.202876	80.4881	91	0.77681	0.00818	0.00705348	0.26733	6.62918
	Acanthochitona_avicula_de2078	Chaetoderma_nitidilum_NC_013846	237.148	164	0.000162834	74.7415	19	1.47232e-08	162.407	145	0.153227	0.0272798	0.0204407	0.799682	8.24134
	Acanthochitona_avicula_de2078	Falcidens_halanychi_NC_037877	180.063	162	0.157407	50.4513	19	0.000112441	129.612	143	0.781735	0.022727	0.0165627	0.701848	7.48857
	Acanthochitona_avicula_de2078	Leptochiton_nexus_de2183	146.618	144	0.42365	29.114	19	0.0642126	117.504	125	0.670587	0.010987	0.0107102	0.494761	7.34968
	Acanthochitona_avicula_de2078	Spathoderma_clenchi_MF579534	334.518	167	2.78325e-13	166.234	19	1.54777e-25	168.284	148	0.121529	0.0490795	0.027405	1.03766	9.67648
	Acanthochitona_avicula_de2078	Neomenia_carinata_MF693834	290.693	163	3.05379e-09	149.537	19	2.69156e-22	141.156	144	0.551454	0.0431867	0.0239218	0.969484	9.15193
	Acanthochitona_avicula_de2078	Ischnochiton_hakodadensis_KY827038	143.377	122	0.090448	49.5425	19	0.00015299	93.8348	103	0.729644	0.0152972	0.0102695	0.452343	7.34432
	Acanthochitona_avicula_de2078	Scutopus_ventrolineatus_NC_025284	168.648	157	0.248514	43.9879	19	0.000948028	124.66	138	0.785209	0.0175152	0.0130841	0.718642	7.47935
	Acanthochitona_avicula_de2078	Nierstraszella_lineata_de0100	162.889	152	0.258415	34.5508	19	0.0158106	128.338	133	0.598018	0.0115035	0.0114665	0.663375	7.76395
	Acanthochitona_avicula_de2078	Psilodens_balduri_MF579532	210.492	158	0.00332266	77.0195	19	6.03537e-09	133.472	139	0.616345	0.0289959	0.0193403	0.918605	8.05548
	Acanthochitona_avicula_de2078	Acanthochitona_crinita_SRR5110525	61.6343	65	0.595485	15.2503	19	0.706561	46.384	46	0.456423	0.00708673	0.00675919	0.149755	6.1519
	Acanthochitona_avicula_de2078	Scutopus_robustus_MF579533	214.665	166	0.00651788	70.7587	19	6.87665e-08	143.906	147	0.55676	0.0276203	0.0171466	0.897003	8.28077
	Chaetopleura_apiculata_KY824658	Dendrochiton_gothicus_de1499	185.021	134	0.00232447	76.6534	19	6.96884e-09	108.368	115	0.656091	0.021998	0.0145629	0.606677	8.1745
	Chaetopleura_apiculata_KY824658	Sypharochiton_sinclairi_NC_024173	85.0122	114	0.980621	12.5109	19	0.86264	72.5012	95	0.958457	0.00745333	0.00733901	0.20586	5.72666
	Chaetopleura_apiculata_KY824658	Cryptochiton_stelleri_NC_026850	176.09	142	0.0274743	67.6361	19	2.26293e-07	108.454	123	0.822202	0.0212423	0.012829	0.556815	8.17533
	Chaetopleura_apiculata_KY824658	Plaxiphora_albida_de0097	147.788	130	0.136229	39.6117	19	0.00367853	108.176	111	0.558156	0.0147787	0.0117556	0.424615	7.42355
	Chaetopleura_apiculata_KY824658	Tonicella_lineata_SRR6926331	136.393	116	0.0949664	41.3384	19	0.00217506	95.0549	97	0.536902	0.0197142	0.0135184	0.618365	7.72114
	Chaetopleura_apiculata_KY824658	Callochiton_steinenii_de1015	124.747	128	0.564846	16.7233	19	0.608605	108.024	109	0.508415	0.0122354	0.00959136	0.325318	6.79836
	Chaetopleura_apiculata_KY824658	Chiton_Rhyssoplax_olivaceus_SRR618506	106.907	92	0.137148	26.7913	19	0.109609	80.1162	73	0.26579	0.0164828	0.0141139	0.417816	7.15596
	Chaetopleura_apiculata_KY824658	Nuttallina_californica_NC_026849	174.844	147	0.0582398	31.5656	19	0.0349592	143.279	128	0.168362	0.0163583	0.0128019	0.401121	7.78917
	Chaetopleura_apiculata_KY824658	Acanthopleura_echinata_de0160	177.598	124	0.00114544	73.1655	19	2.71711e-08	104.433	105	0.497279	0.0226765	0.0155152	0.504539	7.81975
	Chaetopleura_apiculata_KY824658	Hanleyella_oldroydi_de1424	192.913	144	0.00406446	89.4296	19	4.18573e-11	103.483	125	0.919991	0.0241812	0.0160392	0.655881	8.11768
	Chaetopleura_apiculata_KY824658	Hemiarthrum_setulosum_de1307	174.625	134	0.010518	71.0802	19	6.07762e-08	103.545	115	0.769621	0.0189712	0.0127923	0.558287	7.81598
	Chaetopleura_apiculata_KY824658	Chaetoderma_nitidilum_NC_013846	251.488	161	6.55915e-06	96.7896	19	2.03368e-12	154.699	142	0.220216	0.0334304	0.0214949	0.830156	9.01545
	Chaetopleura_apiculata_KY824658	Falcidens_halanychi_NC_037877	200.834	163	0.0233782	71.8143	19	4.58116e-08	129.019	144	0.809404	0.0281491	0.0174158	0.711315	7.94976
	Chaetopleura_apiculata_KY824658	Leptochiton_nexus_de2183	174.482	139	0.0222615	87.2698	19	1.00666e-10	87.2118	120	0.989367	0.0214517	0.0140538	0.612967	7.73996
	Chaetopleura_apiculata_KY824658	Spathoderma_clenchi_MF579534	415.673	169	8.52708e-23	262.011	19	1.13306e-44	153.662	150	0.402015	0.0621969	0.0322182	1.37523	10.9242
	Chaetopleura_apiculata_KY824658	Neomenia_carinata_MF693834	214.313	161	0.00315726	100.957	19	3.59163e-13	113.356	142	0.963225	0.0380335	0.0208267	0.839843	7.83107
	Chaetopleura_apiculata_KY824658	Ischnochiton_hakodadensis_KY827038	108.294	101	0.291837	24.1684	19	0.189771	84.126	82	0.41427	0.00840616	0.00874302	0.224492	6.98271
	Chaetopleura_apiculata_KY824658	Scutopus_ventrolineatus_NC_025284	169.231	158	0.25632	48.2808	19	0.000233622	120.951	139	0.862769	0.0219729	0.0151828	0.624811	7.47436
	Chaetopleura_apiculata_KY824658	Nierstraszella_lineata_de0100	189.109	146	0.00943222	83.5558	19	4.50002e-10	105.553	127	0.917346	0.0237604	0.0142887	0.751407	8.04436
	Chaetopleura_apiculata_KY824658	Psilodens_balduri_MF579532	244.322	163	3.85098e-05	91.5153	19	1.78559e-11	152.807	144	0.291908	0.0321314	0.0198497	0.869296	8.93952
	Chaetopleura_apiculata_KY824658	Acanthochitona_crinita_SRR5110525	130.892	113	0.119722	38.233	19	0.00554246	92.6589	94	0.519769	0.0182203	0.0130781	0.432822	7.34408
	Chaetopleura_apiculata_KY824658	Scutopus_robustus_MF579533	230.991	160	0.000204382	109.302	19	1.07204e-14	121.689	141	0.878374	0.0334929	0.0196303	0.950131	8.55664
	Dendrochiton_gothicus_de1499	Sypharochiton_sinclairi_NC_024173	153.568	130	0.0774597	55.804	19	1.74921e-05	97.764	111	0.810871	0.0192688	0.0118027	0.490438	7.53357
	Dendrochiton_gothicus_de1499	Cryptochiton_stelleri_NC_026850	103.728	102	0.433713	12.4566	19	0.865192	91.2712	83	0.250421	0.00551585	0.00597463	0.148679	6.4736
	Dendrochiton_gothicus_de1499	Plaxiphora_albida_de0097	155.758	126	0.0370699	60.552	19	3.16397e-06	95.2061	107	0.785782	0.0158208	0.0111363	0.420821	7.64332
	Dendrochiton_gothicus_de1499	Tonicella_lineata_SRR6926331	84.588	77	0.25921	33.1424	19	0.0231465	51.4456	58	0.715855	0.0129077	0.010478	0.3363	6.67205
	Dendrochiton_gothicus_de1499	Callochiton_steinenii_de1015	172.246	142	0.042712	65.0375	19	6.02051e-07	107.208	123	0.843872	0.0202669	0.0126798	0.566707	7.8168
	Dendrochiton_gothicus_de1499	Chiton_Rhyssoplax_olivaceus_SRR618506	128.968	108	0.0825244	43.9739	19	0.00095225	84.9943	89	0.600516	0.0192624	0.0142419	0.578954	7.47311
	Dendrochiton_gothicus_de1499	Nuttallina_californica_NC_026849	161.143	148	0.217431	34.5348	19	0.0158803	126.608	129	0.543099	0.0126602	0.0109038	0.422838	7.57291
	Dendrochiton_gothicus_de1499	Acanthopleura_echinata_de0160	172.575	133	0.0118945	43.051	19	0.00127566	129.524	114	0.151848	0.0145745	0.0112712	0.452856	8.22839
	Dendrochiton_gothicus_de1499	Hanleyella_oldroydi_de1424	145.233	145	0.478937	21.2559	19	0.322833	123.977	126	0.534292	0.0101017	0.0109556	0.334362	7.10475
	Dendrochiton_gothicus_de1499	Hemiarthrum_setulosum_de1307	122.386	124	0.524137	26.4158	19	0.119014	95.9702	105	0.724267	0.00985524	0.00861944	0.419115	6.82738
	Dendrochiton_gothicus_de1499	Chaetoderma_nitidilum_NC_013846	235.693	167	0.000368593	63.7041	19	9.89986e-07	171.989	148	0.0863348	0.0239423	0.0200036	0.683596	8.22834
	Dendrochiton_gothicus_de1499	Falcidens_halanychi_NC_037877	172.398	161	0.255357	40.8631	19	0.00251683	131.535	142	0.724788	0.0186585	0.0132183	0.548025	7.64604
	Dendrochiton_gothicus_de1499	Leptochiton_nexus_de2183	158.107	146	0.233127	33.4135	19	0.0215286	124.694	127	0.541295	0.0121473	0.00982704	0.409104	7.46019
	Dendrochiton_gothicus_de1499	Spathoderma_clenchi_MF579534	347.732	168	1.28906e-14	159.238	19	3.56657e-24	188.494	149	0.0157778	0.0470783	0.0255039	1.04243	10.3581
	Dendrochiton_gothicus_de1499	Neomenia_carinata_MF693834	299.161	164	5.90739e-10	166.825	19	1.18635e-25	132.335	145	0.766412	0.048159	0.0258814	1.02428	9.41275
	Dendrochiton_gothicus_de1499	Ischnochiton_hakodadensis_KY827038	160.987	127	0.0223027	55.6727	19	1.8325e-05	105.314	108	0.55521	0.0187451	0.0115973	0.500398	8.0207
	Dendrochiton_gothicus_de1499	Scutopus_ventrolineatus_NC_025284	177.542	165	0.238805	37.5118	19	0.00684311	140.03	146	0.623642	0.0135828	0.0130171	0.560552	7.9053
	Dendrochiton_gothicus_de1499	Nierstraszella_lineata_de0100	158.854	154	0.377657	20.2395	19	0.3803	138.615	135	0.397991	0.00729865	0.0112968	0.415784	7.45933
	Dendrochiton_gothicus_de1499	Psilodens_balduri_MF579532	217.529	158	0.00118992	65.0081	19	6.08727e-07	152.521	139	0.20448	0.0234948	0.0158567	0.774675	8.49322
	Dendrochiton_gothicus_de1499	Acanthochitona_crinita_SRR5110525	90.5599	105	0.841253	23.208	19	0.228304	67.3519	86	0.931649	0.00989083	0.00861715	0.442763	5.9493
	Dendrochiton_gothicus_de1499	Scutopus_robustus_MF579533	195.621	162	0.0368287	51.5411	19	7.74743e-05	144.079	143	0.45895	0.0209387	0.0148188	0.675582	8.13055
	Sypharochiton_sinclairi_NC_024173	Cryptochiton_stelleri_NC_026850	146.68	128	0.123783	48.8777	19	0.000191336	97.802	109	0.770502	0.0175022	0.0126429	0.457588	7.30365
	Sypharochiton_sinclairi_NC_024173	Plaxiphora_albida_de0097	109.68	118	0.695381	22.7004	19	0.250798	86.9801	99	0.800544	0.00981787	0.00904798	0.317529	6.77467
	Sypharochiton_sinclairi_NC_024173	Tonicella_lineata_SRR6926331	135.859	103	0.0166475	30.0357	19	0.0513456	105.824	84	0.054015	0.0162067	0.015509	0.524021	8.15053
	Sypharochiton_sinclairi_NC_024173	Callochiton_steinenii_de1015	112.439	117	0.601935	22.476	19	0.261211	89.9634	98	0.706282	0.0129305	0.00906519	0.355795	6.64356
	Sypharochiton_sinclairi_NC_024173	Chiton_Rhyssoplax_olivaceus_SRR618506	89.8998	75	0.11549	27.1459	19	0.101301	62.754	56	0.249318	0.0166218	0.0103404	0.358998	6.98232
	Sypharochiton_sinclairi_NC_024173	Nuttallina_californica_NC_026849	151.761	143	0.292163	21.9427	19	0.287117	129.818	124	0.34236	0.013322	0.0120278	0.342812	7.20368
	Sypharochiton_sinclairi_NC_024173	Acanthopleura_echinata_de0160	112.406	112	0.47143	37.4745	19	0.00691769	74.932	93	0.914987	0.0165752	0.00921924	0.320057	6.55838
	Sypharochiton_sinclairi_NC_024173	Hanleyella_oldroydi_de1424	181.025	138	0.00819314	60.3527	19	3.40282e-06	120.672	119	0.43996	0.0195353	0.0142627	0.53499	8.1732
	Sypharochiton_sinclairi_NC_024173	Hemiarthrum_setulosum_de1307	137.941	130	0.30015	38.5271	19	0.00508215	99.4142	111	0.776747	0.0141937	0.0103479	0.394827	7.24427
	Sypharochiton_sinclairi_NC_024173	Chaetoderma_nitidilum_NC_013846	235.828	156	3.8151e-05	69.3314	19	1.18764e-07	166.496	137	0.0438491	0.0278608	0.0190093	0.732326	8.46711
	Sypharochiton_sinclairi_NC_024173	Falcidens_halanychi_NC_037877	191.233	158	0.0367776	46.9345	19	0.000364955	144.298	139	0.361783	0.0233449	0.0165288	0.628479	7.85926
	Sypharochiton_sinclairi_NC_024173	Leptochiton_nexus_de2183	168.603	137	0.0344517	62.3205	19	1.65272e-06	106.283	118	0.772087	0.0186276	0.0116303	0.517877	7.82675
	Sypharochiton_sinclairi_NC_024173	Spathoderma_clenchi_MF579534	386.836	164	4.73892e-20	226.089	19	2.06577e-37	160.747	145	0.175666	0.0580951	0.0305803	1.27244	10.8131
	Sypharochiton_sinclairi_NC_024173	Neomenia_carinata_MF693834	234.494	160	0.000113257	99.8571	19	5.68429e-13	134.637	141	0.634918	0.0390387	0.0220207	0.855247	8.36019
	Sypharochiton_sinclairi_NC_024173	Ischnochiton_hakodadensis_KY827038	96.3943	103	0.664123	n/a	n/a	n/a	n/a	n/a	n/a	0.0069885	0.00756246	0.194013	6.17917
	Sypharochiton_sinclairi_NC_024173	Scutopus_ventrolineatus_NC_025284	177.995	155	0.099582	36.4229	19	0.00936156	141.572	136	0.354333	0.0187646	0.0141002	0.604822	7.90115
	Sypharochiton_sinclairi_NC_024173	Nierstraszella_lineata_de0100	168.29	142	0.0652699	60.0116	19	3.85349e-06	108.278	123	0.825349	0.0183678	0.0118049	0.639115	7.89176
	Sypharochiton_sinclairi_NC_024173	Psilodens_balduri_MF579532	195.881	160	0.0280995	61.2399	19	2.45961e-06	134.641	141	0.634824	0.0248894	0.0177718	0.785083	7.9293
	Sypharochiton_sinclairi_NC_024173	Acanthochitona_crinita_SRR5110525	116.345	106	0.231453	23.2239	19	0.227626	93.1212	87	0.307176	0.0129165	0.011963	0.312414	7.31363
	Sypharochiton_sinclairi_NC_024173	Scutopus_robustus_MF579533	228.59	165	0.000771291	70.1566	19	8.66293e-08	158.433	146	0.227629	0.0272921	0.0183459	0.828072	8.61986
	Cryptochiton_stelleri_NC_026850	Plaxiphora_albida_de0097	120.654	124	0.568279	40.6835	19	0.00265883	79.9701	105	0.967146	0.0136479	0.0085139	0.341598	6.84096
	Cryptochiton_stelleri_NC_026850	Tonicella_lineata_SRR6926331	96.7921	86	0.200136	31.8171	19	0.0327693	64.975	67	0.547342	0.0144658	0.0110973	0.359429	7.06637
	Cryptochiton_stelleri_NC_026850	Callochiton_steinenii_de1015	172.905	135	0.0153756	56.183	19	1.52897e-05	116.722	116	0.463728	0.0186495	0.0120454	0.541806	8.2778
	Cryptochiton_stelleri_NC_026850	Chiton_Rhyssoplax_olivaceus_SRR618506	134.437	114	0.0928062	55.8191	19	1.73986e-05	78.618	95	0.887911	0.0220613	0.0154255	0.659083	7.24009
	Cryptochiton_stelleri_NC_026850	Nuttallina_californica_NC_026849	167.046	157	0.276695	28.2592	19	0.0785655	138.786	138	0.465187	0.0129423	0.0114371	0.374306	7.63131
	Cryptochiton_stelleri_NC_026850	Acanthopleura_echinata_de0160	133.703	127	0.324524	36.9881	19	0.00796215	96.7151	108	0.773539	0.0137758	0.0101528	0.425529	7.05094
	Cryptochiton_stelleri_NC_026850	Hanleyella_oldroydi_de1424	133.674	144	0.720425	15.6684	19	0.679278	118.006	125	0.658548	0.00703535	0.00950382	0.278498	6.93825
	Cryptochiton_stelleri_NC_026850	Hemiarthrum_setulosum_de1307	140.081	130	0.257581	27.5131	19	0.0932584	112.568	111	0.440603	0.00982958	0.00898502	0.444022	7.1665
	Cryptochiton_stelleri_NC_026850	Chaetoderma_nitidilum_NC_013846	219.877	167	0.00379336	67.713	19	2.19793e-07	152.164	148	0.39032	0.0253007	0.0190475	0.683571	7.99435
	Cryptochiton_stelleri_NC_026850	Falcidens_halanychi_NC_037877	159.439	163	0.564214	35.9415	19	0.0107314	123.498	144	0.890829	0.0178465	0.0132117	0.493183	6.94777
	Cryptochiton_stelleri_NC_026850	Leptochiton_nexus_de2183	154.737	148	0.335627	29.576	19	0.0574485	125.161	129	0.579171	0.0107874	0.0101929	0.379935	7.43429
	Cryptochiton_stelleri_NC_026850	Spathoderma_clenchi_MF579534	356.298	168	1.31311e-15	181.987	19	1.25638e-28	174.312	149	0.0765426	0.049458	0.0259287	1.11801	10.3779
	Cryptochiton_stelleri_NC_026850	Neomenia_carinata_MF693834	294.054	168	6.27608e-09	161.36	19	1.3794e-24	132.694	149	0.827008	0.0471195	0.0254899	1.01753	9.42751
	Cryptochiton_stelleri_NC_026850	Ischnochiton_hakodadensis_KY827038	170.146	128	0.00752872	46.7793	19	0.000384064	123.367	109	0.164039	0.0184821	0.0112207	0.460468	8.04954
	Cryptochiton_stelleri_NC_026850	Scutopus_ventrolineatus_NC_025284	176.042	166	0.282035	32.9755	19	0.0241973	143.066	147	0.576326	0.0131688	0.0126971	0.513498	7.71
	Cryptochiton_stelleri_NC_026850	Nierstraszella_lineata_de0100	156.372	153	0.409265	23.5384	19	0.21446	132.834	134	0.512234	0.00711458	0.0104009	0.398676	7.5245
	Cryptochiton_stelleri_NC_026850	Psilodens_balduri_MF579532	194.7	159	0.028333	59.827	19	4.12131e-06	134.873	140	0.60651	0.0234228	0.0163611	0.705635	7.92012
	Cryptochiton_stelleri_NC_026850	Acanthochitona_crinita_SRR5110525	117.84	106	0.203237	24.4598	19	0.179102	93.38	87	0.300629	0.0118098	0.00974105	0.404959	7.21445
	Cryptochiton_stelleri_NC_026850	Scutopus_robustus_MF579533	199.652	170	0.0595258	55.7597	19	1.77687e-05	143.892	151	0.646942	0.0221561	0.0147992	0.674485	7.9498
	Plaxiphora_albida_de0097	Tonicella_lineata_SRR6926331	112.108	106	0.323731	35.7355	19	0.0113731	76.3725	87	0.785216	0.0149643	0.0118621	0.412107	6.94215
	Plaxiphora_albida_de0097	Callochiton_steinenii_de1015	150.531	129	0.0945302	45.6058	19	0.000563436	104.925	110	0.618832	0.0154618	0.0120316	0.526798	7.54081
	Plaxiphora_albida_de0097	Chiton_Rhyssoplax_olivaceus_SRR618506	109.959	107	0.402866	35.395	19	0.0125123	74.5641	88	0.845781	0.0166522	0.0142474	0.49217	6.68257
	Plaxiphora_albida_de0097	Nuttallina_californica_NC_026849	148.351	146	0.430225	14.7515	19	0.738256	133.599	127	0.326799	0.0093557	0.0134541	0.252534	7.06493
	Plaxiphora_albida_de0097	Acanthopleura_echinata_de0160	131.996	131	0.459157	43.6665	19	0.00105003	88.3295	112	0.951915	0.015842	0.0100353	0.422226	6.92618
	Plaxiphora_albida_de0097	Hanleyella_oldroydi_de1424	152.394	141	0.241806	63.2289	19	1.18103e-06	89.1653	122	0.988798	0.0172607	0.011517	0.475038	7.34976
	Plaxiphora_albida_de0097	Hemiarthrum_setulosum_de1307	165.351	129	0.0169834	59.6964	19	4.32178e-06	105.655	110	0.599399	0.0148721	0.0102973	0.575293	8.35519
	Plaxiphora_albida_de0097	Chaetoderma_nitidilum_NC_013846	231.091	168	0.000899443	63.3977	19	1.10934e-06	167.694	149	0.140315	0.0250909	0.019349	0.641901	8.1965
	Plaxiphora_albida_de0097	Falcidens_halanychi_NC_037877	158.517	161	0.540578	29.1855	19	0.063122	129.331	142	0.768974	0.0159563	0.0123913	0.422044	7.0742
	Plaxiphora_albida_de0097	Leptochiton_nexus_de2183	163.154	137	0.0631269	70.149	19	8.68802e-08	93.0047	118	0.956772	0.0181935	0.0143885	0.467923	7.5644
	Plaxiphora_albida_de0097	Spathoderma_clenchi_MF579534	369.738	158	5.11669e-19	251.043	19	1.90243e-42	118.694	139	0.892934	0.0597108	0.0299445	1.36533	10.4691
	Plaxiphora_albida_de0097	Neomenia_carinata_MF693834	275.469	163	8.6876e-08	143.382	19	4.10875e-21	132.087	144	0.752623	0.0454711	0.0244773	1.00326	9.22042
	Plaxiphora_albida_de0097	Ischnochiton_hakodadensis_KY827038	120.457	122	0.522511	28.366	19	0.076633	92.091	103	0.770895	0.0132648	0.00993249	0.325264	6.40564
	Plaxiphora_albida_de0097	Scutopus_ventrolineatus_NC_025284	166.99	157	0.277707	23.7901	19	0.204327	143.2	138	0.363484	0.0134265	0.0126127	0.40518	7.45331
	Plaxiphora_albida_de0097	Nierstraszella_lineata_de0100	193.178	154	0.0176781	65.7387	19	4.62901e-07	127.44	135	0.665752	0.0170559	0.0126569	0.534861	8.10321
	Plaxiphora_albida_de0097	Psilodens_balduri_MF579532	173.993	158	0.181886	51.6069	19	7.57431e-05	122.386	139	0.841042	0.0206332	0.0155829	0.621096	7.41163
	Plaxiphora_albida_de0097	Acanthochitona_crinita_SRR5110525	109.901	100	0.234224	36.4701	19	0.00923646	73.4305	81	0.712769	0.0133622	0.00976752	0.442541	6.73297
	Plaxiphora_albida_de0097	Scutopus_robustus_MF579533	208.966	162	0.00757307	68.1492	19	1.86269e-07	140.816	143	0.535976	0.0241861	0.0175836	0.681653	8.01116
	Tonicella_lineata_SRR6926331	Callochiton_steinenii_de1015	120.922	109	0.204821	14.3181	19	0.764839	106.604	90	0.111666	0.0141863	0.0152787	0.317977	7.18566
	Tonicella_lineata_SRR6926331	Chiton_Rhyssoplax_olivaceus_SRR618506	90.705	85	0.315965	30.5822	19	0.0448413	60.1228	66	0.680485	0.0216521	0.0166893	0.724363	6.79765
	Tonicella_lineata_SRR6926331	Nuttallina_californica_NC_026849	128.591	119	0.258267	23.4096	19	0.21978	105.182	100	0.341925	0.0154156	0.0133142	0.404601	7.44709
	Tonicella_lineata_SRR6926331	Acanthopleura_echinata_de0160	141.599	117	0.0605314	37.601	19	0.00666794	103.998	98	0.320118	0.0193286	0.0120541	0.553922	7.98786
	Tonicella_lineata_SRR6926331	Hanleyella_oldroydi_de1424	131.662	119	0.201528	32.0403	19	0.0309297	99.6215	100	0.49187	0.0149859	0.0136817	0.396738	7.61921
	Tonicella_lineata_SRR6926331	Hemiarthrum_setulosum_de1307	120.555	107	0.174828	36.5881	19	0.00893032	83.9668	88	0.601918	0.0160129	0.0123549	0.508703	7.38727
	Tonicella_lineata_SRR6926331	Chaetoderma_nitidilum_NC_013846	181.048	137	0.00696578	60.9487	19	2.73663e-06	120.1	118	0.428883	0.0293195	0.0225915	0.782069	8.00763
	Tonicella_lineata_SRR6926331	Falcidens_halanychi_NC_037877	154.752	130	0.0683836	40.0317	19	0.00324108	114.72	111	0.385299	0.0223755	0.0166818	0.587913	7.9622
	Tonicella_lineata_SRR6926331	Leptochiton_nexus_de2183	153.485	119	0.0182141	42.8062	19	0.00137775	110.678	100	0.218723	0.0173411	0.0132664	0.514668	8.1074
	Tonicella_lineata_SRR6926331	Spathoderma_clenchi_MF579534	215.186	149	0.000316881	80.4752	19	1.53977e-09	134.711	130	0.370722	0.0413495	0.024746	1.06512	9.03467
	Tonicella_lineata_SRR6926331	Neomenia_carinata_MF693834	164.327	139	0.0701228	57.9357	19	8.16957e-06	106.391	120	0.808006	0.0308342	0.0225875	0.877317	7.70776
	Tonicella_lineata_SRR6926331	Ischnochiton_hakodadensis_KY827038	113.162	109	0.3732	36.1441	19	0.0101335	77.0176	90	0.833526	0.0163964	0.0118512	0.530595	7.21608
	Tonicella_lineata_SRR6926331	Scutopus_ventrolineatus_NC_025284	154.123	133	0.101565	36.4159	19	0.00938019	117.707	114	0.387068	0.0193316	0.0180436	0.611707	7.63257
	Tonicella_lineata_SRR6926331	Nierstraszella_lineata_de0100	127.523	120	0.302007	18.3107	19	0.501782	109.212	101	0.271108	0.0120641	0.0143239	0.358446	7.08087
	Tonicella_lineata_SRR6926331	Psilodens_balduri_MF579532	147.463	126	0.092823	46.673	19	0.00039771	100.79	107	0.650682	0.0253856	0.0196037	0.651845	7.78806
	Tonicella_lineata_SRR6926331	Acanthochitona_crinita_SRR5110525	118.938	104	0.150184	27.0008	19	0.104636	91.9368	85	0.284668	0.0139076	0.0139485	0.497974	7.36875
	Tonicella_lineata_SRR6926331	Scutopus_robustus_MF579533	170.998	138	0.0296284	39.2517	19	0.00409761	131.746	119	0.200098	0.0246499	0.0181845	0.67184	8.10779
	Callochiton_steinenii_de1015	Chiton_Rhyssoplax_olivaceus_SRR618506	96.6389	101	0.604218	18.6849	19	0.47721	77.9539	82	0.606032	0.0132279	0.0125414	0.414668	6.08138
	Callochiton_steinenii_de1015	Nuttallina_californica_NC_026849	155.327	151	0.387846	32.7894	19	0.0254197	122.538	132	0.710757	0.0160155	0.0122785	0.447392	7.18939
	Callochiton_steinenii_de1015	Acanthopleura_echinata_de0160	182.797	132	0.00228039	88.2373	19	6.79849e-11	94.56	113	0.895352	0.0254508	0.0150768	0.644161	8.26824
	Callochiton_steinenii_de1015	Hanleyella_oldroydi_de1424	213.964	137	2.85682e-05	98.6802	19	9.27848e-13	115.283	118	0.553585	0.0250058	0.0156405	0.720635	8.71456
	Callochiton_steinenii_de1015	Hemiarthrum_setulosum_de1307	175.263	135	0.011256	73.9134	19	2.03242e-08	101.35	116	0.831804	0.0194779	0.0116839	0.56785	8.53488
	Callochiton_steinenii_de1015	Chaetoderma_nitidilum_NC_013846	243.775	162	3.41622e-05	78.4684	19	3.41014e-09	165.306	143	0.0976607	0.030522	0.0204997	0.811483	8.97322
	Callochiton_steinenii_de1015	Falcidens_halanychi_NC_037877	210.183	152	0.00124813	66.7508	19	3.16252e-07	143.432	133	0.253263	0.0264093	0.0189461	0.765548	8.52034
	Callochiton_steinenii_de1015	Leptochiton_nexus_de2183	221.622	141	1.70528e-05	100.36	19	4.60862e-13	121.262	122	0.501855	0.0230686	0.0166654	0.701545	8.59411
	Callochiton_steinenii_de1015	Spathoderma_clenchi_MF579534	419.611	170	4.11786e-23	257.746	19	8.32266e-44	161.865	151	0.258176	0.0604743	0.0290412	1.3315	11.3491
	Callochiton_steinenii_de1015	Neomenia_carinata_MF693834	200.916	159	0.0136382	79.8146	19	2.00159e-09	121.102	140	0.873751	0.0349942	0.0200965	0.739473	8.18379
	Callochiton_steinenii_de1015	Ischnochiton_hakodadensis_KY827038	125.194	122	0.403114	31.6992	19	0.0337802	93.4944	103	0.737936	0.0142328	0.0108472	0.418462	7.16182
	Callochiton_steinenii_de1015	Scutopus_ventrolineatus_NC_025284	159.27	151	0.306538	44.6536	19	0.000766213	114.617	132	0.85977	0.0202912	0.0142171	0.704304	7.22237
	Callochiton_steinenii_de1015	Nierstraszella_lineata_de0100	209.467	145	0.000370092	75.8501	19	9.54808e-09	133.617	126	0.304223	0.021669	0.01378	0.777168	8.86962
	Callochiton_steinenii_de1015	Psilodens_balduri_MF579532	238.533	153	1.16493e-05	94.0498	19	6.30612e-12	144.483	134	0.253068	0.0328402	0.0240807	0.972445	8.50317
	Callochiton_steinenii_de1015	Acanthochitona_crinita_SRR5110525	115.823	110	0.333374	31.4745	19	0.0357846	84.3482	91	0.675758	0.0158384	0.0129194	0.447331	7.25455
	Callochiton_steinenii_de1015	Scutopus_robustus_MF579533	272.726	159	5.16109e-08	116.375	19	5.26073e-16	156.351	140	0.163295	0.0352046	0.0223869	1.02645	9.30304
	Chiton_Rhyssoplax_olivaceus_SRR618506	Nuttallina_californica_NC_026849	113.143	112	0.451992	16.3231	19	0.635626	96.8198	93	0.37256	0.0138663	0.0116636	0.39156	6.98098
	Chiton_Rhyssoplax_olivaceus_SRR618506	Acanthopleura_echinata_de0160	105.098	92	0.165556	42.5951	19	0.00147206	62.5033	73	0.804647	0.0212842	0.0138997	0.4815	6.69186
	Chiton_Rhyssoplax_olivaceus_SRR618506	Hanleyella_oldroydi_de1424	140.239	110	0.0273563	69.1461	19	1.27467e-07	71.0934	91	0.93931	0.0291042	0.021777	0.840381	7.22799
	Chiton_Rhyssoplax_olivaceus_SRR618506	Hemiarthrum_setulosum_de1307	122.286	113	0.259273	41.4811	19	0.00208141	80.8045	94	0.832041	0.0177636	0.0121987	0.485173	6.94569
	Chiton_Rhyssoplax_olivaceus_SRR618506	Chaetoderma_nitidilum_NC_013846	174.59	145	0.0474321	28.3966	19	0.0760878	146.194	126	0.105408	0.0207026	0.017722	0.602192	8.21553
	Chiton_Rhyssoplax_olivaceus_SRR618506	Falcidens_halanychi_NC_037877	170.18	149	0.112876	30.1584	19	0.0498166	140.022	130	0.258711	0.0227858	0.0174809	0.690166	8.05494
	Chiton_Rhyssoplax_olivaceus_SRR618506	Leptochiton_nexus_de2183	150.77	113	0.010166	62.9198	19	1.32434e-06	87.8499	94	0.659023	0.0246171	0.0189796	0.733242	7.81714
	Chiton_Rhyssoplax_olivaceus_SRR618506	Spathoderma_clenchi_MF579534	282.104	142	2.58325e-11	146.107	19	1.23158e-21	135.997	123	0.19953	0.0604944	0.0351499	1.37159	10.1092
	Chiton_Rhyssoplax_olivaceus_SRR618506	Neomenia_carinata_MF693834	156.363	135	0.100743	43.932	19	0.00096505	112.431	116	0.576462	0.0313722	0.0210158	0.731801	7.65137
	Chiton_Rhyssoplax_olivaceus_SRR618506	Ischnochiton_hakodadensis_KY827038	77.0558	81	0.603508	19.336	19	0.43548	57.7198	62	0.630556	0.0127812	0.0104274	0.319348	6.16388
	Chiton_Rhyssoplax_olivaceus_SRR618506	Scutopus_ventrolineatus_NC_025284	136.49	140	0.568133	33.7976	19	0.019414	102.692	121	0.884668	0.0208267	0.0169927	0.6878	7.07851
	Chiton_Rhyssoplax_olivaceus_SRR618506	Nierstraszella_lineata_de0100	148.191	120	0.041255	63.1747	19	1.20501e-06	85.0163	101	0.87338	0.0228915	0.0155936	0.849721	7.87837
	Chiton_Rhyssoplax_olivaceus_SRR618506	Psilodens_balduri_MF579532	125.712	132	0.637631	31.9206	19	0.0319041	93.791	113	0.905458	0.0239947	0.016251	0.746605	6.95132
	Chiton_Rhyssoplax_olivaceus_SRR618506	Acanthochitona_crinita_SRR5110525	100.948	83	0.0877856	31.0496	19	0.0398697	69.8979	64	0.286162	0.0182536	0.0158904	0.575269	6.9586
	Chiton_Rhyssoplax_olivaceus_SRR618506	Scutopus_robustus_MF579533	156.482	145	0.243175	48.13	19	0.000245661	108.352	126	0.869878	0.0285745	0.0190788	0.86717	7.53469
	Nuttallina_californica_NC_026849	Acanthopleura_echinata_de0160	170.728	148	0.0972809	30.5141	19	0.0456093	140.214	129	0.235721	0.0143661	0.0121085	0.410248	7.54981
	Nuttallina_californica_NC_026849	Hanleyella_oldroydi_de1424	175.823	156	0.132358	51.2601	19	8.53133e-05	124.563	137	0.768768	0.0175682	0.0124574	0.515591	7.7844
	Nuttallina_californica_NC_026849	Hemiarthrum_setulosum_de1307	168.621	152	0.168901	45.6914	19	0.000547996	122.93	133	0.723274	0.0150358	0.0104209	0.57162	7.717
	Nuttallina_californica_NC_026849	Chaetoderma_nitidilum_NC_013846	190.016	162	0.0653479	45.9226	19	0.000508302	144.094	143	0.458618	0.0204765	0.015514	0.581092	7.59627
	Nuttallina_californica_NC_026849	Falcidens_halanychi_NC_037877	175.543	163	0.237508	29.157	19	0.0635551	146.386	144	0.428939	0.016339	0.0127839	0.453603	7.61846
	Nuttallina_californica_NC_026849	Leptochiton_nexus_de2183	180.786	152	0.0553978	53.9909	19	3.31336e-05	126.795	133	0.635135	0.0178218	0.0148105	0.500443	7.79659
	Nuttallina_californica_NC_026849	Spathoderma_clenchi_MF579534	391.482	164	1.21092e-20	245.926	19	2.06585e-41	145.556	145	0.471397	0.0574655	0.0294888	1.33311	10.4894
	Nuttallina_californica_NC_026849	Neomenia_carinata_MF693834	251.39	157	2.53836e-06	140.512	19	1.45699e-20	110.878	138	0.956635	0.0452252	0.0229073	0.992641	8.55768
	Nuttallina_californica_NC_026849	Ischnochiton_hakodadensis_KY827038	157.656	144	0.20623	25.5384	19	0.143572	132.118	125	0.314238	0.014783	0.0119139	0.333112	7.41197
	Nuttallina_californica_NC_026849	Scutopus_ventrolineatus_NC_025284	171.422	168	0.412245	18.8381	19	0.467268	152.584	149	0.403404	0.010361	0.0106711	0.415163	7.58526
	Nuttallina_californica_NC_026849	Nierstraszella_lineata_de0100	169.713	159	0.266005	54.5084	19	2.76342e-05	115.204	140	0.938118	0.015568	0.011597	0.602555	7.79403
	Nuttallina_californica_NC_026849	Psilodens_balduri_MF579532	175.208	169	0.355769	43.3359	19	0.00116597	131.872	150	0.853855	0.0183185	0.0127511	0.616046	7.75316
	Nuttallina_californica_NC_026849	Acanthochitona_crinita_SRR5110525	128.208	135	0.647927	22.4243	19	0.26365	105.784	116	0.741309	0.013976	0.0128142	0.393162	7.01832
	Nuttallina_californica_NC_026849	Scutopus_robustus_MF579533	190.73	166	0.0915393	67.0321	19	2.8438e-07	123.698	147	0.919068	0.0221709	0.0142708	0.737152	7.95503
	Acanthopleura_echinata_de0160	Hanleyella_oldroydi_de1424	151.264	141	0.262241	36.4843	19	0.0091989	114.779	122	0.665958	0.0138841	0.0111183	0.463496	7.33696
	Acanthopleura_echinata_de0160	Hemiarthrum_setulosum_de1307	149.555	130	0.11553	47.0106	19	0.000355927	102.544	111	0.704554	0.0172538	0.0103129	0.482201	7.43329
	Acanthopleura_echinata_de0160	Chaetoderma_nitidilum_NC_013846	240.41	169	0.000253511	55.9305	19	1.67245e-05	184.48	150	0.0291361	0.0223356	0.018589	0.642278	8.59616
	Acanthopleura_echinata_de0160	Falcidens_halanychi_NC_037877	186.621	164	0.108929	28.9118	19	0.0673859	157.709	145	0.222302	0.0159736	0.0152339	0.487843	7.76973
	Acanthopleura_echinata_de0160	Leptochiton_nexus_de2183	142.96	139	0.391586	35.7577	19	0.0113024	107.202	120	0.792173	0.014147	0.0116609	0.423322	7.07739
	Acanthopleura_echinata_de0160	Spathoderma_clenchi_MF579534	374.122	165	2.83806e-18	226.106	19	2.0493e-37	148.016	146	0.437849	0.0560729	0.0298667	1.26365	10.1856
	Acanthopleura_echinata_de0160	Neomenia_carinata_MF693834	322.878	164	1.86525e-12	178.054	19	7.47163e-28	144.825	145	0.48849	0.052414	0.027154	1.11054	9.74717
	Acanthopleura_echinata_de0160	Ischnochiton_hakodadensis_KY827038	151.071	117	0.0185655	48.0686	19	0.000250737	103.002	98	0.345012	0.018691	0.0126988	0.395897	7.72063
	Acanthopleura_echinata_de0160	Scutopus_ventrolineatus_NC_025284	177.457	159	0.150446	28.8501	19	0.0683794	148.607	140	0.293278	0.0127157	0.0114018	0.533439	8.02078
	Acanthopleura_echinata_de0160	Nierstraszella_lineata_de0100	155.033	153	0.438885	46.6207	19	0.000404599	108.412	134	0.948857	0.0145209	0.0101785	0.601505	7.72993
	Acanthopleura_echinata_de0160	Psilodens_balduri_MF579532	173.825	160	0.215151	48.4983	19	0.000217257	125.327	141	0.823874	0.0182204	0.0150852	0.694249	7.74338
	Acanthopleura_echinata_de0160	Acanthochitona_crinita_SRR5110525	115.07	110	0.351408	25.1378	19	0.156057	89.9326	91	0.511944	0.0141716	0.0102885	0.369723	7.48019
	Acanthopleura_echinata_de0160	Scutopus_robustus_MF579533	193.486	163	0.0515783	44.3439	19	0.000846167	149.142	144	0.367448	0.0172379	0.0146539	0.660028	8.09204
	Hanleyella_oldroydi_de1424	Hemiarthrum_setulosum_de1307	168.968	147	0.10368	26.5137	19	0.1165	142.454	128	0.18068	0.0118112	0.0109674	0.55524	7.68263
	Hanleyella_oldroydi_de1424	Chaetoderma_nitidilum_NC_013846	235.585	166	0.000310378	86.4009	19	1.43089e-10	149.185	147	0.434225	0.0287767	0.0202649	0.751398	8.38338
	Hanleyella_oldroydi_de1424	Falcidens_halanychi_NC_037877	194.705	155	0.0168299	43.4531	19	0.00112351	151.251	136	0.175575	0.0192025	0.0142128	0.48612	8.16965
	Hanleyella_oldroydi_de1424	Leptochiton_nexus_de2183	122.122	114	0.284499	17.0557	19	0.586093	105.066	95	0.225442	0.00807011	0.00945887	0.235855	6.60433
	Hanleyella_oldroydi_de1424	Spathoderma_clenchi_MF579534	307.007	166	1.75464e-10	163.812	19	4.5928e-25	143.195	147	0.573346	0.0475443	0.0245805	1.07594	9.53249
	Hanleyella_oldroydi_de1424	Neomenia_carinata_MF693834	332.126	163	1.22143e-13	199.962	19	3.46456e-32	132.164	144	0.7511	0.0524881	0.0276196	1.19296	10.3212
	Hanleyella_oldroydi_de1424	Ischnochiton_hakodadensis_KY827038	153.151	136	0.149348	66.9019	19	2.9872e-07	86.2496	117	0.98518	0.020123	0.014354	0.569603	7.23998
	Hanleyella_oldroydi_de1424	Scutopus_ventrolineatus_NC_025284	181.821	157	0.0853095	46.2221	19	0.000460998	135.599	138	0.541879	0.0161952	0.0140967	0.552448	7.86866
	Hanleyella_oldroydi_de1424	Nierstraszella_lineata_de0100	127.273	135	0.669567	20.8723	19	0.343897	106.401	116	0.727201	0.00862636	0.00923	0.316594	7.13384
	Hanleyella_oldroydi_de1424	Psilodens_balduri_MF579532	202.869	155	0.00590914	67.0658	19	2.80785e-07	135.803	136	0.488625	0.0238896	0.0167041	0.714409	8.03569
	Hanleyella_oldroydi_de1424	Acanthochitona_crinita_SRR5110525	119.208	122	0.554615	28.7884	19	0.0693879	90.4199	103	0.807304	0.0139261	0.0117944	0.508982	7.0784
	Hanleyella_oldroydi_de1424	Scutopus_robustus_MF579533	229.132	164	0.000591857	46.3754	19	0.000438457	182.756	145	0.0184046	0.0216655	0.017649	0.573355	8.49245
	Hemiarthrum_setulosum_de1307	Chaetoderma_nitidilum_NC_013846	237.172	166	0.000240272	77.739	19	4.54719e-09	159.433	147	0.228368	0.0275282	0.0206003	0.822884	8.22632
	Hemiarthrum_setulosum_de1307	Falcidens_halanychi_NC_037877	195.039	162	0.039187	52.8601	19	4.91382e-05	142.179	143	0.503667	0.0219851	0.0146681	0.726997	7.87037
	Hemiarthrum_setulosum_de1307	Leptochiton_nexus_de2183	154.376	139	0.176217	32.3044	19	0.0288742	122.072	120	0.430162	0.0123882	0.00997247	0.529167	7.49405
	Hemiarthrum_setulosum_de1307	Spathoderma_clenchi_MF579534	329.682	166	6.70985e-13	161.635	19	1.21968e-24	168.047	147	0.112793	0.0484353	0.0262124	1.02508	9.9754
	Hemiarthrum_setulosum_de1307	Neomenia_carinata_MF693834	282.89	165	3.07887e-08	146.612	19	9.8494e-22	136.278	146	0.706369	0.0444194	0.0229123	0.957695	9.35355
	Hemiarthrum_setulosum_de1307	Ischnochiton_hakodadensis_KY827038	153.963	126	0.045793	55.0379	19	2.29355e-05	98.9246	107	0.698701	0.0159023	0.0102343	0.53883	8.04598
	Hemiarthrum_setulosum_de1307	Scutopus_ventrolineatus_NC_025284	186.175	157	0.0557669	53.9277	19	3.38742e-05	132.247	138	0.622072	0.0181773	0.0133683	0.76912	8.04246
	Hemiarthrum_setulosum_de1307	Nierstraszella_lineata_de0100	149.529	141	0.29545	31.1866	19	0.038509	118.343	122	0.576801	0.0119056	0.00990308	0.699748	7.4871
	Hemiarthrum_setulosum_de1307	Psilodens_balduri_MF579532	203.347	155	0.00553915	82.4574	19	6.98647e-10	120.889	136	0.819037	0.0279098	0.0170042	0.979511	8.03042
	Hemiarthrum_setulosum_de1307	Acanthochitona_crinita_SRR5110525	93.9044	92	0.425233	14.4611	19	0.756177	79.4433	73	0.283276	0.00710148	0.00947456	0.247172	6.48101
	Hemiarthrum_setulosum_de1307	Scutopus_robustus_MF579533	210.167	165	0.0100115	61.3246	19	2.38434e-06	148.842	146	0.419094	0.0246839	0.0160057	0.868544	8.3435
	Chaetoderma_nitidilum_NC_013846	Falcidens_halanychi_NC_037877	165.905	136	0.0413786	49.2664	19	0.000167908	116.639	117	0.492038	0.0196384	0.0126957	0.442078	7.25706
	Chaetoderma_nitidilum_NC_013846	Leptochiton_nexus_de2183	237.049	161	8.98716e-05	95.9186	19	2.9163e-12	141.131	142	0.504821	0.0309336	0.019296	0.748849	8.56164
	Chaetoderma_nitidilum_NC_013846	Spathoderma_clenchi_MF579534	388.051	171	6.61824e-19	246.571	19	1.5296e-41	141.48	152	0.718841	0.0623087	0.0307549	1.33737	10.3395
	Chaetoderma_nitidilum_NC_013846	Neomenia_carinata_MF693834	287.743	156	7.00377e-10	139.365	19	2.41366e-20	148.377	137	0.239107	0.0485243	0.0264623	1.06404	9.39185
	Chaetoderma_nitidilum_NC_013846	Ischnochiton_hakodadensis_KY827038	223.336	162	0.00100408	81.5444	19	1.00598e-09	141.792	143	0.512834	0.031983	0.0204023	0.723764	8.21453
	Chaetoderma_nitidilum_NC_013846	Scutopus_ventrolineatus_NC_025284	169.988	147	0.0942638	35.2817	19	0.0129147	134.706	128	0.325086	0.0181118	0.0138406	0.420073	7.59424
	Chaetoderma_nitidilum_NC_013846	Nierstraszella_lineata_de0100	233.454	166	0.000435467	71.1985	19	5.80728e-08	162.256	147	0.184256	0.024895	0.0188045	0.667741	8.43617
	Chaetoderma_nitidilum_NC_013846	Psilodens_balduri_MF579532	171.671	145	0.0645242	44.8681	19	0.000715136	126.802	126	0.463178	0.0172542	0.0119536	0.509401	8.1196
	Chaetoderma_nitidilum_NC_013846	Acanthochitona_crinita_SRR5110525	189.934	149	0.0131687	51.4838	19	7.90146e-05	138.45	130	0.289702	0.0254587	0.0198192	0.77759	8.17482
	Chaetoderma_nitidilum_NC_013846	Scutopus_robustus_MF579533	196.058	163	0.0395156	68.8021	19	1.45321e-07	127.256	144	0.838432	0.0234538	0.0158412	0.639792	7.68944
	Falcidens_halanychi_NC_037877	Leptochiton_nexus_de2183	210.598	158	0.00327355	56.917	19	1.17702e-05	153.681	139	0.186483	0.0238133	0.0169129	0.51333	8.48244
	Falcidens_halanychi_NC_037877	Spathoderma_clenchi_MF579534	358.55	166	3.27593e-16	242.612	19	9.66216e-41	115.938	147	0.972447	0.0607495	0.0288004	1.33339	9.96679
	Falcidens_halanychi_NC_037877	Neomenia_carinata_MF693834	329.272	164	3.66566e-13	183.922	19	5.21827e-29	145.35	145	0.476198	0.0547598	0.0280409	1.17075	9.84916
	Falcidens_halanychi_NC_037877	Ischnochiton_hakodadensis_KY827038	191.258	157	0.0325012	55.6709	19	1.83372e-05	135.587	138	0.542161	0.0258946	0.0191458	0.595459	7.7231
	Falcidens_halanychi_NC_037877	Scutopus_ventrolineatus_NC_025284	144.457	141	0.403685	23.8357	19	0.202531	120.621	122	0.518296	0.0135683	0.0103148	0.311301	7.15769
	Falcidens_halanychi_NC_037877	Nierstraszella_lineata_de0100	183.489	159	0.0892425	46.1932	19	0.000465364	137.296	140	0.548844	0.0188727	0.0156092	0.483181	7.6398
	Falcidens_halanychi_NC_037877	Psilodens_balduri_MF579532	135.37	130	0.355766	20.4399	19	0.368555	114.93	111	0.380039	0.00888227	0.0107973	0.342282	7.28302
	Falcidens_halanychi_NC_037877	Acanthochitona_crinita_SRR5110525	174.282	143	0.0384818	31.978	19	0.0314333	142.304	124	0.124778	0.0200272	0.0162911	0.654914	7.96841
	Falcidens_halanychi_NC_037877	Scutopus_robustus_MF579533	144.86	157	0.747207	37.6843	19	0.00650812	107.176	138	0.975808	0.0163572	0.0117851	0.417253	7.08869
	Leptochiton_nexus_de2183	Spathoderma_clenchi_MF579534	298.207	168	2.47819e-09	150.898	19	1.47047e-22	147.309	149	0.523788	0.0447484	0.0248068	1.0286	9.21247
	Leptochiton_nexus_de2183	Neomenia_carinata_MF693834	327.163	166	1.26984e-12	196.493	19	1.69444e-31	130.669	147	0.829171	0.0491751	0.0263508	1.16162	9.96417
	Leptochiton_nexus_de2183	Ischnochiton_hakodadensis_KY827038	164.166	138	0.0636591	62.5163	19	1.53744e-06	101.65	119	0.873	0.0175459	0.0125492	0.518849	7.56862
	Leptochiton_nexus_de2183	Scutopus_ventrolineatus_NC_025284	184.783	156	0.0575028	54.6997	19	2.58371e-05	130.084	137	0.649741	0.0179798	0.0158089	0.570897	7.74106
	Leptochiton_nexus_de2183	Nierstraszella_lineata_de0100	146.501	136	0.254228	26.7365	19	0.110941	119.765	117	0.411821	0.0110174	0.0111744	0.350446	7.29743
	Leptochiton_nexus_de2183	Psilodens_balduri_MF579532	226.396	156	0.000197646	79.5106	19	2.25798e-09	146.886	137	0.266489	0.0276395	0.0193129	0.747803	8.361
	Leptochiton_nexus_de2183	Acanthochitona_crinita_SRR5110525	128.53	118	0.23912	37.6085	19	0.00665344	90.9212	99	0.706369	0.0149637	0.0120725	0.559251	7.24171
	Leptochiton_nexus_de2183	Scutopus_robustus_MF579533	209.715	169	0.0181385	55.0304	19	2.29959e-05	154.685	150	0.37976	0.0246515	0.017388	0.585782	7.99023
	Spathoderma_clenchi_MF579534	Neomenia_carinata_MF693834	424.885	159	4.19033e-26	281.891	19	1.01233e-48	142.994	140	0.413936	0.0724339	0.0352138	1.45623	11.4442
	Spathoderma_clenchi_MF579534	Ischnochiton_hakodadensis_KY827038	363.791	163	2.29976e-17	208.04	19	8.51381e-34	155.751	144	0.237779	0.0550298	0.0299076	1.22683	10.5655
	Spathoderma_clenchi_MF579534	Scutopus_ventrolineatus_NC_025284	361.318	169	4.97313e-16	221.399	19	1.80623e-36	139.919	150	0.711192	0.0563752	0.0273183	1.33024	10.4209
	Spathoderma_clenchi_MF579534	Nierstraszella_lineata_de0100	318.087	167	1.69547e-11	159.87	19	2.68745e-24	158.216	148	0.267888	0.0474314	0.0243579	1.08631	9.6793
	Spathoderma_clenchi_MF579534	Psilodens_balduri_MF579532	349.335	164	1.84358e-15	220.007	19	3.4355e-36	129.327	145	0.820223	0.0594216	0.0294292	1.4033	10.3385
	Spathoderma_clenchi_MF579534	Acanthochitona_crinita_SRR5110525	222.228	154	0.000265752	84.189	19	3.48987e-10	138.039	135	0.411336	0.0400538	0.0243441	0.921704	8.90011
	Spathoderma_clenchi_MF579534	Scutopus_robustus_MF579533	309.196	170	3.67448e-10	185.33	19	2.7509e-29	123.866	151	0.948148	0.0555377	0.0279565	1.22089	9.13635
	Neomenia_carinata_MF693834	Ischnochiton_hakodadensis_KY827038	225.869	157	0.00026347	100.744	19	3.92618e-13	125.125	138	0.77638	0.0378947	0.0214036	0.838009	8.25292
	Neomenia_carinata_MF693834	Scutopus_ventrolineatus_NC_025284	296.31	163	8.40961e-10	151.234	19	1.26621e-22	145.075	144	0.459192	0.0493991	0.0263208	1.08375	9.23528
	Neomenia_carinata_MF693834	Nierstraszella_lineata_de0100	311.053	163	2.50255e-11	178.413	19	6.34894e-28	132.639	144	0.741613	0.0486653	0.0253962	1.16398	9.69238
	Neomenia_carinata_MF693834	Psilodens_balduri_MF579532	348.201	164	2.50421e-15	204.427	19	4.47465e-33	143.774	145	0.513166	0.0566647	0.0286171	1.33006	10.0846
	Neomenia_carinata_MF693834	Acanthochitona_crinita_SRR5110525	196.64	147	0.00391543	65.7603	19	4.59151e-07	130.88	128	0.412828	0.0316632	0.0210996	0.795291	8.42698
	Neomenia_carinata_MF693834	Scutopus_robustus_MF579533	398.968	169	1.21014e-20	253.067	19	7.39904e-43	145.9	150	0.579373	0.0634334	0.0320491	1.48063	10.5518
	Ischnochiton_hakodadensis_KY827038	Scutopus_ventrolineatus_NC_025284	183.914	157	0.0698466	38.1411	19	0.00569418	145.773	138	0.308778	0.0188106	0.0145723	0.510003	7.87607
	Ischnochiton_hakodadensis_KY827038	Nierstraszella_lineata_de0100	171.122	142	0.0483291	61.525	19	2.21513e-06	109.597	123	0.800885	0.019563	0.0134548	0.619469	7.91228
	Ischnochiton_hakodadensis_KY827038	Psilodens_balduri_MF579532	208.025	156	0.00339887	80.4958	19	1.52722e-09	127.529	137	0.707255	0.03078	0.0183394	0.778645	8.30384
	Ischnochiton_hakodadensis_KY827038	Acanthochitona_crinita_SRR5110525	113.532	113	0.468245	25.094	19	0.157472	88.4381	94	0.642461	0.0129982	0.0103009	0.368237	7.07796
	Ischnochiton_hakodadensis_KY827038	Scutopus_robustus_MF579533	231.449	164	0.000411257	77.2845	19	5.43803e-09	154.165	145	0.285633	0.0294014	0.0192692	0.763566	8.56522
	Scutopus_ventrolineatus_NC_025284	Nierstraszella_lineata_de0100	177.799	159	0.146316	47.1467	19	0.000340314	130.653	140	0.70245	0.0155513	0.012793	0.525547	7.6742
	Scutopus_ventrolineatus_NC_025284	Psilodens_balduri_MF579532	146.167	132	0.188557	34.3815	19	0.0165622	111.785	113	0.514631	0.0145209	0.0121152	0.406413	7.5192
	Scutopus_ventrolineatus_NC_025284	Acanthochitona_crinita_SRR5110525	143.57	140	0.400786	31.7133	19	0.0336572	111.856	121	0.712302	0.0178575	0.0140675	0.595412	7.31655
	Scutopus_ventrolineatus_NC_025284	Scutopus_robustus_MF579533	190.444	155	0.027775	62.2096	19	1.72171e-06	128.235	136	0.669842	0.019461	0.0126439	0.565859	8.3884
	Nierstraszella_lineata_de0100	Psilodens_balduri_MF579532	209.004	158	0.00408806	58.6737	19	6.26107e-06	150.331	139	0.241445	0.0206424	0.0161111	0.590636	8.33801
	Nierstraszella_lineata_de0100	Acanthochitona_crinita_SRR5110525	126.841	130	0.562011	28.7689	19	0.0697088	98.0723	111	0.804724	0.0127589	0.0108601	0.664188	7.23416
	Nierstraszella_lineata_de0100	Scutopus_robustus_MF579533	155.711	163	0.645359	42.2973	19	0.00161565	113.413	144	0.971837	0.0210826	0.0149733	0.520308	6.97168
	Psilodens_balduri_MF579532	Acanthochitona_crinita_SRR5110525	167.351	143	0.0801104	51.9318	19	6.77342e-05	115.419	124	0.696864	0.0269568	0.0197918	0.732027	7.66226
	Psilodens_balduri_MF579532	Scutopus_robustus_MF579533	175.868	162	0.215843	44.7366	19	0.000746047	131.132	143	0.752531	0.0161278	0.01246	0.474426	7.88926
	Acanthochitona_crinita_SRR5110525	Scutopus_robustus_MF579533	174.565	151	0.0918926	42.7345	19	0.00140911	131.831	132	0.487779	0.0249168	0.018075	0.80206	7.95284
