# Supplementary material for: A mitogenomic phylogeny of chitons (Mollusca: Polyplacophora)
Source: BMC Evol Biol. 2020 Feb 5;20:22. doi: 10.1186/s12862-019-1573-2 (PMC7003433; doi:10.1186/s12862-019-1573-2)
Supplement: Supplementary file 7 — Additional file 7. Inferred divergence times. Inferred mean ages and 95% highest probability density (HPD) for all 24 experimental conditions (MCMCTree) and reference tree with node IDs. [file 12862_2019_1573_MOESM7_ESM.xlsx]

## Sheet: MCMCTree results uncorrelated
		UNCORRELATED; UNIFORM calibrations; Scheme 1a3a; chain 1							UNCORRELATED; UNIFORM calibrations; Scheme 1a3b; chain 1							UNCORRELATED; UNIFORM calibrations; Scheme 1b3a; chain 1							UNCORRELATED; UNIFORM calibrations; Scheme 1b3b; chain 1							UNCORRELATED; T-CAUCHY SHORT calibrations; Scheme 1a3a; chain 1							UNCORRELATED; T-CAUCHY SHORT calibrations; Scheme 1a3b; chain 1							UNCORRELATED; T-CAUCHY SHORT calibrations; Scheme 1b3a; chain 1
	NodeID	Posterior mean	95% Equal-tail CI		95% HPD CI		HPD-CI-width		Posterior mean	95% Equal-tail CI		95% HPD CI		HPD-CI-width		Posterior mean	95% Equal-tail CI		95% HPD CI		HPD-CI-width		Posterior mean	95% Equal-tail CI		95% HPD CI		HPD-CI-width		Posterior mean	95% Equal-tail CI		95% HPD CI		HPD-CI-width		Posterior mean	95% Equal-tail CI		95% HPD CI		HPD-CI-width		Posterior mean	95% Equal-tail CI		95% HPD CI		HPD-CI-width
Root	t_n35	5.2161	4.8606	5.4951	4.8674	5.5005	0.6331		5.2205	4.8631	5.4959	4.8699	5.5009	0.631		5.1265	4.5582	5.5012	4.5925	5.5188	0.9264		5.1387	4.5702	5.5029	4.6189	5.5286	0.9097		5.0342	4.8313	5.4348	4.811	5.3943	0.5833		5.0343	4.8296	5.4299	4.8095	5.3934	0.5839		4.7269	4.4682	5.298	4.4289	5.1958	0.7669
Polyplacophora	t_n36	3.3242	2.7202	3.6661	2.7774	3.6938	0.9164		3.3494	2.7298	3.7444	2.7751	3.776	1.0009		3.2747	2.585	3.6533	2.6635	3.6883	1.0248		3.3234	2.6804	3.7281	2.7478	3.776	1.0282		1.9305	1.7469	2.3896	1.7396	2.2779	0.5383		1.894	1.3425	2.6108	1.3064	2.546	1.2397		1.9164	1.746	2.336	1.7392	2.231	0.4918
Chitonida	t_n37	2.9032	2.3432	3.3398	2.3873	3.3689	0.9816		2.924	2.3491	3.3774	2.3628	3.3849	1.0222		2.8517	2.2216	3.3178	2.2726	3.3489	1.0763		2.8935	2.304	3.3664	2.3377	3.394	1.0564		1.64	1.3628	2.0313	1.3412	1.9933	0.6521		1.6115	1.1723	2.1887	1.1262	2.1228	0.9966		1.6271	1.3602	1.9907	1.3316	1.9493	0.6177
Chitonina+Acanthochitonina	t_n38	2.477	1.9741	2.9475	1.9953	2.965	0.9698		2.4976	1.9849	2.9748	1.9798	2.967	0.9872		2.4265	1.8657	2.9066	1.9165	2.9473	1.0308		2.4617	1.9366	2.9536	1.9528	2.9685	1.0158		1.3527	1.1089	1.6667	1.0831	1.634	0.5509		1.3309	1.0051	1.7805	0.9643	1.7205	0.7561		1.3393	1.1033	1.6368	1.0749	1.5996	0.5247
Acanthochitonina	t_n39	2.0709	1.6189	2.5409	1.613	2.5331	0.9201		2.0885	1.6312	2.5584	1.6312	2.5584	0.9272		2.0231	1.5347	2.4897	1.5347	2.4897	0.9551		2.0574	1.5911	2.5417	1.5753	2.5209	0.9456		1.0807	0.8641	1.3575	0.8427	1.3292	0.4865		1.0633	0.8072	1.4215	0.7836	1.3828	0.5993		1.0685	0.8636	1.3305	0.8542	1.3129	0.4587
	t_n40	1.9127	1.4836	2.367	1.4836	2.367	0.8833		1.9301	1.4969	2.3858	1.5015	2.3896	0.8881		1.8677	1.4032	2.3167	1.4215	2.3309	0.9095		1.9012	1.4609	2.3639	1.4419	2.3404	0.8986		0.986	0.7767	1.2481	0.7523	1.218	0.4657		0.9697	0.7265	1.299	0.7146	1.2789	0.5643		0.9758	0.7806	1.2247	0.7672	1.2051	0.4379
	t_n41	1.5863	1.1832	2.0421	1.1624	2.0179	0.8555		1.6004	1.1981	2.0379	1.1784	2.0109	0.8324		1.5467	1.1307	1.9826	1.1258	1.9759	0.8502		1.5768	1.1754	2.0263	1.1661	2.0118	0.8457		0.7975	0.5713	1.0502	0.5635	1.0404	0.4769		0.7849	0.5326	1.0751	0.5124	1.0544	0.542		0.7911	0.5817	1.02	0.5871	1.0247	0.4376
Mopaliidae	t_n42	1.0414	0.6788	1.5648	0.6451	1.5086	0.8635		1.0498	0.69	1.5311	0.6557	1.4845	0.8288		1.0127	0.6519	1.5035	0.6145	1.4486	0.8341		1.0309	0.6718	1.5342	0.6383	1.4865	0.8481		0.4217	0.2084	0.645	0.2075	0.6437	0.4362		0.4061	0.1727	0.6658	0.15	0.6204	0.4704		0.4192	0.21	0.6403	0.2085	0.6382	0.4297
	t_n43	0.8496	0.4994	1.3643	0.452	1.2965	0.8446		0.8564	0.513	1.3339	0.4724	1.2793	0.8069		0.8278	0.484	1.3119	0.4359	1.2404	0.8045		0.8427	0.4958	1.3394	0.4662	1.2935	0.8273		0.3203	0.1335	0.5348	0.1244	0.522	0.3977		0.3067	0.1105	0.5476	0.0942	0.5215	0.4273		0.3192	0.1351	0.5337	0.1252	0.5208	0.3956
	t_n44	0.9118	0.5593	1.425	0.5257	1.3715	0.8458		0.9191	0.5608	1.4002	0.5381	1.3593	0.8211		0.886	0.5349	1.3636	0.5045	1.3164	0.8118		0.9033	0.5503	1.4074	0.5158	1.353	0.8373		0.3526	0.154	0.5756	0.1384	0.5555	0.4171		0.3375	0.1294	0.5882	0.114	0.5598	0.4458		0.3507	0.1569	0.5701	0.1432	0.5515	0.4083
Lepidochitonidae	t_n45	0.9247	0.5728	1.3777	0.5373	1.3286	0.7913		0.9342	0.5825	1.385	0.5543	1.3401	0.7857		0.9012	0.5531	1.3314	0.524	1.2934	0.7694		0.9223	0.571	1.3854	0.5497	1.3495	0.7998		0.4399	0.2392	0.668	0.2261	0.6507	0.4246		0.4322	0.2207	0.673	0.2077	0.6555	0.4478		0.4374	0.2407	0.6509	0.2367	0.6447	0.408
	t_n46	1.5818	1.1664	2.053	1.1607	2.0446	0.8838		1.5987	1.1793	2.0578	1.1821	2.0598	0.8777		1.5466	1.1128	1.9942	1.1205	1.9999	0.8794		1.5752	1.1502	2.0372	1.1366	2.0209	0.8844		0.7889	0.5567	1.0392	0.5485	1.0289	0.4805		0.7741	0.5162	1.078	0.4941	1.0473	0.5532		0.7812	0.5609	1.022	0.5498	1.0083	0.4585
	t_n47	1.1828	0.793	1.6539	0.7761	1.6281	0.852		1.195	0.7913	1.6703	0.7689	1.641	0.8721		1.1574	0.7605	1.6137	0.7327	1.5816	0.8489		1.1789	0.7816	1.6503	0.7544	1.613	0.8586		0.5168	0.3473	0.7878	0.339	0.7339	0.395		0.5096	0.3451	0.8092	0.339	0.7495	0.4106		0.5122	0.3474	0.7691	0.339	0.7141	0.3751
Acanthochitona	t_n48	0.6946	0.4158	1.06	0.3949	1.0272	0.6323		0.7027	0.4167	1.0763	0.4047	1.0515	0.6468		0.6775	0.4	1.0303	0.3838	1.0072	0.6234		0.6873	0.4061	1.0597	0.3812	1.0163	0.6351		0.2989	0.1541	0.4529	0.1465	0.4421	0.2957		0.2913	0.1368	0.4657	0.1278	0.4508	0.323		0.2958	0.1557	0.4445	0.1477	0.4341	0.2864
	t_n49	0.5491	0.2969	0.8897	0.2777	0.8615	0.5838		0.5563	0.2951	0.9026	0.2698	0.8624	0.5926		0.5354	0.2851	0.8679	0.262	0.8301	0.5682		0.5421	0.2891	0.8803	0.2701	0.8505	0.5804		0.2133	0.0741	0.3628	0.0533	0.3353	0.282		0.2045	0.0603	0.3663	0.053	0.3373	0.2843		0.2127	0.0782	0.3561	0.0671	0.3435	0.2764
Chitonina	t_n50	1.8472	1.3926	2.3414	1.3876	2.3348	0.9472		1.8615	1.3967	2.3632	1.3795	2.3421	0.9626		1.7982	1.3131	2.3005	1.2961	2.2817	0.9856		1.8274	1.35	2.3246	1.3544	2.328	0.9736		0.9888	0.829	1.2112	0.8093	1.182	0.3726		0.9805	0.8013	1.2519	0.7788	1.2112	0.4324		0.9803	0.8309	1.193	0.8171	1.1684	0.3513
	t_n51	1.6086	1.1706	2.096	1.1608	2.0826	0.9218		1.6199	1.1729	2.1129	1.149	2.0838	0.9348		1.5636	1.1067	2.0481	1.0871	2.0207	0.9336		1.5892	1.1424	2.073	1.1141	2.0438	0.9297		0.8674	0.7429	1.0542	0.7271	1.0239	0.2968		0.8622	0.73	1.0863	0.7112	1.0449	0.3337		0.8623	0.743	1.0414	0.7261	1.0128	0.2867
Chitoninae	t_n52	1.2729	0.8292	1.7658	0.8344	1.7704	0.936		1.2819	0.8351	1.7838	0.8117	1.7533	0.9416		1.237	0.7945	1.7262	0.7859	1.7057	0.9198		1.2556	0.8138	1.7507	0.8018	1.734	0.9322		0.7107	0.6616	0.8332	0.6598	0.8041	0.1443		0.7098	0.6614	0.844	0.6598	0.8067	0.1469		0.7085	0.6614	0.8258	0.6598	0.7977	0.138
	t_n53	0.8609	0.5103	1.3175	0.4945	1.2922	0.7977		0.8671	0.5181	1.3184	0.4957	1.2851	0.7894		0.8368	0.4935	1.2681	0.4729	1.2369	0.764		0.8469	0.5069	1.2885	0.4804	1.2548	0.7744		0.4431	0.2718	0.6304	0.2727	0.631	0.3583		0.4401	0.2555	0.634	0.2573	0.635	0.3776		0.4415	0.2737	0.6264	0.2809	0.6329	0.352
	t_n54	0.1358	0.0634	0.2643	0.0537	0.2393	0.1855		0.1369	0.0633	0.2648	0.0532	0.2406	0.1874		0.1327	0.0629	0.2577	0.0539	0.2342	0.1802		0.1355	0.0628	0.2628	0.0508	0.2366	0.1858		0.0603	0.0249	0.1177	0.0204	0.1078	0.0873		0.0589	0.0228	0.1174	0.0178	0.1068	0.089		0.06	0.0257	0.1158	0.0222	0.1078	0.0856
Acanthopleurinae	t_n55	0.6949	0.3625	1.194	0.3302	1.1212	0.791		0.6959	0.3691	1.1906	0.3329	1.117	0.7841		0.6774	0.3577	1.159	0.3293	1.0963	0.767		0.6873	0.3591	1.1721	0.3251	1.1063	0.7812		0.3796	0.34	0.5096	0.3388	0.471	0.1322		0.3803	0.3401	0.514	0.3389	0.4733	0.1344		0.3783	0.34	0.5002	0.3388	0.4633	0.1245
Chaetopleura+Ischnochiton+Tonicina	t_n56	1.6292	1.1682	2.1305	1.1468	2.1064	0.9595		1.6406	1.1677	2.1442	1.1399	2.1121	0.9721		1.5834	1.1057	2.0794	1.0934	2.0655	0.9722		1.61	1.1347	2.1087	1.1306	2.1027	0.9721		0.8466	0.6431	1.077	0.6373	1.0686	0.4313		0.8392	0.6271	1.1101	0.6084	1.0883	0.4798		0.8409	0.6531	1.0588	0.6538	1.0592	0.4053
Chaetopleura+Ischnochiton	t_n57	1.133	0.6388	1.6948	0.6102	1.6592	1.049		1.1343	0.6304	1.7052	0.6232	1.6949	1.0717		1.0956	0.6114	1.6546	0.5914	1.63	1.0386		1.1174	0.6098	1.6906	0.5888	1.666	1.0772		0.46	0.3418	0.7666	0.3389	0.703	0.3642		0.4611	0.3416	0.79	0.3389	0.716	0.3772		0.4622	0.342	0.7596	0.3389	0.6995	0.3606
Lepidopleurida	t_n58	2.1622	1.4719	2.9276	1.4391	2.8883	1.4492		2.1646	1.4716	2.9394	1.4463	2.9101	1.4638		2.125	1.4324	2.9071	1.429	2.8976	1.4686		2.1506	1.444	2.9361	1.4281	2.9184	1.4904		1.2538	0.7965	1.7479	0.7866	1.732	0.9454		1.2361	0.7437	1.8432	0.692	1.7714	1.0794		1.2578	0.8182	1.7256	0.8052	1.7038	0.8986
	t_n59	1.3973	0.8513	2.0488	0.8152	1.9948	1.1796		1.3865	0.8267	2.0591	0.7878	2.0108	1.223		1.3644	0.826	2.0138	0.7895	1.9697	1.1802		1.3801	0.8293	2.0468	0.7944	2.0065	1.2121		0.7989	0.427	1.1751	0.4024	1.1404	0.738		0.784	0.3971	1.1963	0.3655	1.1527	0.7873		0.8039	0.4388	1.1592	0.4264	1.1351	0.7088
	t_n60	1.1194	0.6238	1.7611	0.5959	1.7149	1.119		1.1069	0.6096	1.785	0.5554	1.7066	1.1512		1.0893	0.6065	1.7261	0.5725	1.6723	1.0999		1.102	0.6077	1.7526	0.5851	1.7119	1.1269		0.6322	0.311	0.993	0.2946	0.9731	0.6785		0.6182	0.2806	1.0144	0.2628	0.9903	0.7276		0.6413	0.3203	0.9871	0.3032	0.9648	0.6615
Aplacophora	t_n61	4.9265	4.3371	5.4107	4.3964	5.4546	1.0582		4.926	4.3329	5.4054	4.3811	5.4407	1.0596		4.8547	4.2794	5.3986	4.2784	5.3968	1.1184		4.8595	4.2833	5.4021	4.2831	5.4014	1.1183		4.7487	4.3025	5.2641	4.2535	5.1791	0.9256		4.7414	4.2958	5.2561	4.2518	5.1722	0.9204		4.54	4.2674	5.0754	4.2494	4.9487	0.6994
	t_n62	2.7432	1.9539	3.4915	1.9929	3.5259	1.533		2.7441	1.9862	3.486	1.9769	3.4696	1.4927		2.6926	1.9037	3.452	1.9022	3.4478	1.5456		2.7206	1.9507	3.4737	1.9501	3.472	1.5219		1.6613	1.0809	2.2559	1.0511	2.2112	1.16		1.6314	1.0007	2.3362	0.9683	2.2893	1.321		1.6664	1.1383	2.1987	1.127	2.1851	1.0582
	t_n63	2.2784	1.596	3.0193	1.5926	3.0128	1.4202		2.2791	1.6132	2.9997	1.6059	2.9863	1.3804		2.2327	1.5367	2.9796	1.5321	2.9744	1.4423		2.259	1.5845	2.9989	1.5791	2.9907	1.4117		1.3618	0.8585	1.8805	0.8374	1.847	1.0096		1.3379	0.7998	1.9594	0.7558	1.9004	1.1446		1.3701	0.9017	1.8483	0.8999	1.8459	0.9461
	t_n64	1.8081	1.2079	2.4881	1.1845	2.4573	1.2728		1.8058	1.223	2.4638	1.1985	2.4356	1.2371		1.7657	1.164	2.4578	1.1654	2.4583	1.2928		1.7881	1.1972	2.461	1.1926	2.4543	1.2617		1.0589	0.6585	1.542	0.6441	1.519	0.8749		1.0403	0.6046	1.582	0.5872	1.5622	0.975		1.0651	0.6945	1.5148	0.6701	1.4865	0.8164
	t_n65	1.4258	0.8496	2.0621	0.8211	2.0227	1.2017		1.4193	0.8477	2.0538	0.8173	2.013	1.1957		1.3924	0.8161	2.0429	0.7748	1.9883	1.2135		1.4072	0.839	2.0396	0.8199	2.0137	1.1938		0.8316	0.4255	1.275	0.3934	1.2313	0.8378		0.814	0.3886	1.3013	0.3502	1.2316	0.8814		0.8384	0.4552	1.2479	0.4443	1.232	0.7876
	t_n66	2.2232	1.4396	3.0498	1.4369	3.0455	1.6086		2.2155	1.4573	3.0321	1.4655	3.0372	1.5718		2.1823	1.4058	3.0045	1.4053	3.0032	1.5979		2.1971	1.4363	3.0162	1.4274	3.0054	1.578		1.3387	0.7715	1.9168	0.745	1.8778	1.1328		1.3088	0.7209	2.0038	0.6862	1.9474	1.2613		1.3513	0.8109	1.8835	0.8037	1.874	1.0703
	t_n67	3.8843	2.7904	4.7707	2.8456	4.7987	1.953		3.8818	2.7516	4.7786	2.8102	4.8097	1.9996		3.8348	2.7293	4.76	2.8033	4.8098	2.0065		3.8285	2.7579	4.7529	2.8517	4.8362	1.9845		3.9813	2.8993	4.7322	3.0232	4.7996	1.7764		3.9527	2.7018	4.7342	2.9143	4.832	1.9177		3.8011	2.831	4.5148	2.9296	4.5804	1.6508

## Sheet: MCMCTree results autocorrelated
		AUTOCORRELATED; UNIFORM calibrations; Scheme 1a3a; chain 1							AUTOCORRELATED; UNIFORM calibrations; Scheme 1a3b; chain 1							AUTOCORRELATED; UNIFORM calibrations; Scheme 1b3a; chain 1							AUTOCORRELATED; UNIFORM calibrations; Scheme 1b3b; chain 1							AUTOCORRELATED; T-CAUCHY SHORT calibrations; Scheme 1a3a; chain 1							AUTOCORRELATED; T-CAUCHY SHORT calibrations; Scheme 1a3b; chain 1							AUTOCORRELATED; T-CAUCHY SHORT calibrations; Scheme 1b3a; chain 1
	NodeID	Posterior mean	95% Equal-tail CI		95% HPD CI		HPD-CI-width		Posterior mean	95% Equal-tail CI		95% HPD CI		HPD-CI-width		Posterior mean	95% Equal-tail CI		95% HPD CI		HPD-CI-width		Posterior mean	95% Equal-tail CI		95% HPD CI		HPD-CI-width		Posterior mean	95% Equal-tail CI		95% HPD CI		HPD-CI-width		Posterior mean	95% Equal-tail CI		95% HPD CI		HPD-CI-width		Posterior mean	95% Equal-tail CI		95% HPD CI		HPD-CI-width
Root	t_n35	5.0774	4.8374	5.4623	4.8242	5.4437	0.6195		5.0806	4.8381	5.4664	4.8243	5.4419	0.6176		4.8461	4.4929	5.4288	4.4676	5.3714	0.9037		4.8666	4.4951	5.4306	4.4692	5.3803	0.9111		5.0844	4.8379	5.4667	4.8287	5.45	0.6213		5.086	4.8381	5.4686	4.8288	5.4525	0.6237		4.8184	4.4752	5.4259	4.4464	5.3726	0.9262
Polyplacophora	t_n36	3.5234	3.14	3.7726	3.1781	3.7984	0.6203		3.5868	3.1783	3.9555	3.2036	3.9726	0.769		3.5115	3.1359	3.749	3.1767	3.7773	0.6006		3.5678	3.1919	3.9214	3.1969	3.9259	0.7291		1.9302	1.7464	2.4198	1.7389	2.2804	0.5415		1.9466	1.4323	2.7896	1.3513	2.6461	1.2949		1.9383	1.747	2.4372	1.7395	2.3041	0.5646
Chitonida	t_n37	3.0561	2.662	3.3516	2.7019	3.3789	0.6771		3.1127	2.6836	3.502	2.6933	3.5094	0.8161		3.0616	2.6675	3.3512	2.6994	3.3692	0.6698		3.113	2.7183	3.4833	2.7229	3.485	0.7621		1.5686	1.3686	1.8901	1.35	1.8468	0.4968		1.5758	1.2325	2.1154	1.1819	2.0289	0.847		1.5779	1.376	1.928	1.3479	1.8729	0.5251
Chitonina+Acanthochitonina	t_n38	2.5794	2.1866	2.9153	2.2083	2.9329	0.7246		2.6278	2.2058	3.0221	2.2245	3.0385	0.8139		2.5924	2.1951	2.9236	2.222	2.9411	0.7191		2.6365	2.2438	3.0212	2.2486	3.0228	0.7742		1.2434	1.0895	1.4498	1.077	1.4274	0.3504		1.2469	1.036	1.573	1.0033	1.5127	0.5095		1.2518	1.0946	1.4758	1.0794	1.4479	0.3685
Acanthochitonina	t_n39	2.119	1.7421	2.4736	1.759	2.4871	0.7281		2.1572	1.7613	2.5497	1.7625	2.5502	0.7878		2.132	1.7531	2.4786	1.7779	2.4982	0.7204		2.1687	1.8005	2.554	1.7955	2.5484	0.753		0.9615	0.824	1.1218	0.8172	1.1143	0.2971		0.9646	0.7995	1.1973	0.7888	1.1742	0.3854		0.9686	0.827	1.1411	0.8137	1.1252	0.3115
	t_n40	1.9687	1.5987	2.3187	1.6103	2.3267	0.7164		2.0037	1.6191	2.3928	1.6308	2.4027	0.7718		1.9818	1.6146	2.3278	1.6243	2.3361	0.7117		2.0155	1.6585	2.4018	1.6562	2.3981	0.7419		0.8752	0.7337	1.0257	0.7308	1.022	0.2912		0.8785	0.7145	1.0952	0.6945	1.0598	0.3653		0.8823	0.7405	1.0451	0.7361	1.0385	0.3024
	t_n41	1.6236	1.2872	1.9639	1.2992	1.9755	0.6763		1.652	1.3004	2.018	1.3002	2.0177	0.7174		1.6361	1.2997	1.9725	1.307	1.9791	0.6721		1.6634	1.3345	2.031	1.3225	2.0175	0.6951		0.6965	0.5495	0.8307	0.5553	0.8339	0.2786		0.6991	0.5353	0.8797	0.5207	0.8596	0.3389		0.7033	0.5591	0.8467	0.5571	0.8437	0.2866
Mopaliidae	t_n42	1.1933	0.904	1.5097	0.903	1.508	0.605		1.2144	0.9157	1.5433	0.9027	1.5259	0.6232		1.2043	0.9144	1.5186	0.9105	1.5127	0.6022		1.2247	0.9362	1.557	0.9172	1.5367	0.6195		0.4881	0.3416	0.6054	0.3488	0.6097	0.2609		0.4882	0.3275	0.6303	0.332	0.6339	0.3019		0.4937	0.3542	0.6117	0.3607	0.6177	0.257
	t_n43	1.025	0.7537	1.3265	0.7448	1.3133	0.5685		1.0427	0.7672	1.3545	0.7572	1.3405	0.5833		1.035	0.7637	1.3344	0.7456	1.3131	0.5675		1.052	0.7825	1.365	0.7698	1.3457	0.576		0.4146	0.2828	0.5267	0.2902	0.5327	0.2425		0.4146	0.2696	0.5447	0.2684	0.5425	0.2741		0.4195	0.2924	0.5319	0.2961	0.5349	0.2388
	t_n44	1.0767	0.797	1.3838	0.7834	1.3671	0.5836		1.0952	0.8103	1.4106	0.7917	1.3881	0.5964		1.0868	0.8087	1.3892	0.8083	1.3883	0.5799		1.1053	0.8261	1.4279	0.8162	1.4136	0.5975		0.4378	0.2966	0.5516	0.3046	0.5579	0.2533		0.4376	0.2867	0.5716	0.2815	0.5659	0.2844		0.4429	0.3121	0.5579	0.3114	0.5565	0.2451
Lepidochitonidae	t_n45	0.7883	0.542	1.0887	0.5301	1.0697	0.5397		0.8007	0.5499	1.1086	0.5417	1.0948	0.5531		0.7952	0.5492	1.0932	0.5357	1.0761	0.5404		0.8084	0.562	1.1151	0.5497	1.0967	0.5471		0.3129	0.2098	0.4285	0.2046	0.4223	0.2177		0.3145	0.2068	0.4421	0.1954	0.4288	0.2334		0.3167	0.217	0.4329	0.2134	0.4273	0.2139
	t_n46	1.6624	1.3177	2.0145	1.3138	2.0095	0.6958		1.6911	1.3356	2.0686	1.3206	2.0524	0.7319		1.6741	1.3294	2.0216	1.3361	2.0265	0.6904		1.7028	1.3615	2.082	1.3501	2.0675	0.7174		0.7117	0.567	0.8553	0.5701	0.8576	0.2874		0.7153	0.5546	0.9058	0.539	0.882	0.343		0.7182	0.5744	0.8711	0.5707	0.8664	0.2957
	t_n47	1.2461	0.9317	1.6007	0.9031	1.5701	0.667		1.2661	0.9479	1.6344	0.9426	1.6244	0.6817		1.2546	0.9412	1.6089	0.9316	1.5967	0.6652		1.277	0.9639	1.6544	0.9387	1.6225	0.6838		0.4979	0.3606	0.637	0.35	0.6213	0.2713		0.5006	0.3568	0.6657	0.342	0.6344	0.2924		0.5031	0.3641	0.6491	0.3507	0.6311	0.2803
Acanthochitona	t_n48	0.7297	0.4924	1.0387	0.4827	1.0194	0.5367		0.7399	0.4975	1.0544	0.4745	1.0189	0.5445		0.7332	0.4968	1.0373	0.4741	1.0035	0.5294		0.7484	0.508	1.072	0.4774	1.0234	0.546		0.2764	0.1783	0.3831	0.1726	0.3765	0.204		0.2782	0.1765	0.3991	0.1718	0.3886	0.2168		0.2793	0.1816	0.3906	0.1754	0.3831	0.2077
	t_n49	0.5938	0.3895	0.867	0.3754	0.8467	0.4713		0.6013	0.3915	0.8793	0.3692	0.8466	0.4774		0.5969	0.394	0.8673	0.3767	0.8412	0.4645		0.6096	0.4004	0.8952	0.3804	0.8617	0.4814		0.2215	0.1378	0.3161	0.1333	0.3106	0.1773		0.2232	0.1375	0.3272	0.1319	0.3192	0.1872		0.2241	0.141	0.3232	0.1379	0.3185	0.1806
Chitonina	t_n50	2.0228	1.6457	2.377	1.653	2.3808	0.7277		2.0607	1.6565	2.4512	1.6627	2.4556	0.793		2.0371	1.6612	2.3902	1.6743	2.3999	0.7257		2.0709	1.7005	2.4584	1.6924	2.4461	0.7536		0.9364	0.841	1.0677	0.8302	1.0502	0.22		0.9397	0.825	1.1283	0.8078	1.0898	0.282		0.9427	0.8431	1.0886	0.8303	1.0637	0.2334
	t_n51	1.8197	1.4566	2.1703	1.4639	2.1769	0.713		1.8539	1.4731	2.2323	1.4768	2.2348	0.758		1.8325	1.4746	2.1802	1.4791	2.1834	0.7043		1.8624	1.5054	2.2382	1.5008	2.2325	0.7317		0.8384	0.7651	0.9464	0.758	0.9324	0.1744		0.8418	0.7568	0.9956	0.7447	0.9623	0.2176		0.8431	0.7661	0.9645	0.755	0.9424	0.1875
Chitoninae	t_n52	1.4911	1.1464	1.8317	1.1513	1.8346	0.6832		1.5201	1.157	1.8879	1.1434	1.8711	0.7277		1.5018	1.1645	1.8493	1.1569	1.8392	0.6823		1.5264	1.1803	1.8892	1.1921	1.8996	0.7075		0.6902	0.6609	0.7643	0.6598	0.7446	0.0848		0.6935	0.6609	0.7928	0.6598	0.7603	0.1005		0.6923	0.6608	0.7753	0.6597	0.7523	0.0926
	t_n53	1.0916	0.7892	1.416	0.7747	1.4	0.6253		1.1125	0.8009	1.4469	0.7808	1.4233	0.6426		1.1008	0.7974	1.422	0.787	1.4096	0.6225		1.1179	0.8108	1.4526	0.7967	1.4355	0.6388		0.4886	0.3931	0.5781	0.3951	0.5797	0.1846		0.4919	0.3911	0.5918	0.3929	0.593	0.2001		0.4897	0.3934	0.5829	0.392	0.5808	0.1888
	t_n54	0.2217	0.12	0.3753	0.1061	0.3512	0.2451		0.2256	0.1225	0.3806	0.1109	0.3571	0.2462		0.2231	0.1224	0.3772	0.1129	0.3583	0.2454		0.227	0.1238	0.3824	0.1145	0.3619	0.2474		0.0881	0.0496	0.1412	0.0456	0.1347	0.0891		0.0886	0.0492	0.144	0.0447	0.137	0.0923		0.0881	0.0502	0.1402	0.0466	0.1346	0.088
Acanthopleurinae	t_n55	0.835	0.5351	1.205	0.5108	1.171	0.6602		0.8497	0.5434	1.2325	0.5211	1.2035	0.6824		0.841	0.5433	1.2104	0.5314	1.1923	0.6608		0.8539	0.5513	1.2341	0.5356	1.2128	0.6772		0.376	0.3402	0.4692	0.3388	0.4476	0.1088		0.3766	0.3402	0.47	0.3389	0.4489	0.1099		0.3756	0.3402	0.4672	0.3389	0.4456	0.1068
Chaetopleura+Ischnochiton+Tonicina	t_n56	1.8378	1.4685	2.1912	1.4775	2.1972	0.7196		1.8724	1.4831	2.2562	1.4922	2.2627	0.7705		1.8518	1.4881	2.2021	1.4917	2.2048	0.7131		1.8819	1.5162	2.2635	1.5022	2.2473	0.7451		0.8418	0.7419	0.9688	0.7348	0.9585	0.2237		0.845	0.7337	1.0193	0.7219	0.9918	0.27		0.8472	0.7449	0.9871	0.7356	0.9705	0.2349
Chaetopleura+Ischnochiton	t_n57	1.3679	1.0157	1.7335	1.0107	1.7269	0.7162		1.3937	1.0267	1.7711	1.0303	1.7741	0.7438		1.3797	1.0308	1.7495	1.0226	1.7402	0.7176		1.4036	1.04	1.7963	1.0277	1.7797	0.752		0.6001	0.4524	0.7392	0.4522	0.7388	0.2866		0.6028	0.4532	0.7684	0.4502	0.7647	0.3145		0.6051	0.4587	0.7526	0.4635	0.757	0.2935
Lepidopleurida	t_n58	2.5646	1.8871	3.0208	1.9132	3.0336	1.1204		2.6172	1.91	3.1472	1.9487	3.1752	1.2265		2.5853	1.9114	3.037	1.9527	3.0659	1.1131		2.6302	1.9508	3.1294	2.0048	3.1665	1.1618		1.3039	0.844	1.6746	0.8382	1.6658	0.8276		1.3137	0.8276	1.88	0.7761	1.8117	1.0356		1.3231	0.8966	1.6976	0.8862	1.6831	0.7969
	t_n59	1.7825	1.1941	2.2679	1.2197	2.2898	1.0701		1.8197	1.2138	2.3469	1.1929	2.3224	1.1295		1.8035	1.2147	2.2901	1.2376	2.31	1.0725		1.834	1.2572	2.3421	1.2694	2.3527	1.0832		0.8665	0.5297	1.1607	0.531	1.1612	0.6302		0.8726	0.5234	1.258	0.4885	1.2098	0.7213		0.8804	0.5673	1.1699	0.5698	1.172	0.6022
	t_n60	1.4955	0.9782	1.9739	0.9763	1.9699	0.9935		1.5284	0.9954	2.0364	0.9999	2.0397	1.0398		1.5148	0.99	1.9945	0.9835	1.987	1.0035		1.5412	1.0239	2.0421	1.0054	2.0166	1.0111		0.7229	0.4348	0.9803	0.4249	0.9674	0.5425		0.7275	0.4277	1.0564	0.3967	1.0122	0.6154		0.7344	0.4622	0.9906	0.4572	0.9853	0.5281
Aplacophora	t_n61	4.7639	4.2696	5.3167	4.2396	5.2677	1.028		4.7619	4.2709	5.3181	4.2416	5.2747	1.0331		4.5858	4.2287	5.2351	4.1848	5.1467	0.9619		4.594	4.2286	5.2368	4.2061	5.1741	0.9681		4.6747	4.2737	5.236	4.2488	5.1442	0.8955		4.6702	4.2721	5.2394	4.249	5.1396	0.8906		4.544	4.2623	5.1247	4.2487	5.0038	0.755
	t_n62	2.2224	1.568	3.1047	1.5121	3.036	1.5239		2.248	1.5989	3.0984	1.5747	3.0711	1.4963		2.1992	1.6129	2.9806	1.5819	2.9312	1.3493		2.2365	1.6268	3.0337	1.5893	2.9844	1.3951		1.2293	0.7236	2.0973	0.6684	2.0253	1.3569		1.2918	0.7135	2.4018	0.6511	2.2691	1.618		1.3225	0.7569	2.2342	0.699	2.1112	1.4122
	t_n63	1.9169	1.3396	2.7076	1.2876	2.6349	1.3473		1.9407	1.3637	2.7008	1.3447	2.6736	1.3289		1.8988	1.373	2.5952	1.3244	2.5367	1.2123		1.9334	1.3877	2.6531	1.3498	2.599	1.2492		1.0437	0.6134	1.7854	0.5895	1.747	1.1575		1.098	0.6061	2.0621	0.5474	1.9261	1.3787		1.1236	0.6457	1.9052	0.6108	1.8076	1.1968
	t_n64	1.5749	1.0751	2.2434	1.0349	2.1831	1.1483		1.5962	1.0939	2.2459	1.0445	2.1819	1.1373		1.5623	1.0955	2.161	1.0671	2.1119	1.0448		1.5912	1.1142	2.2128	1.0731	2.1557	1.0826		0.8441	0.487	1.4691	0.4575	1.42	0.9625		0.8893	0.4841	1.6859	0.4262	1.5692	1.143		0.9088	0.5157	1.5591	0.4742	1.4774	1.0032
	t_n65	1.3316	0.898	1.9175	0.8456	1.843	0.9974		1.3503	0.906	1.9313	0.8692	1.8756	1.0064		1.3221	0.9127	1.8531	0.8968	1.8252	0.9284		1.3466	0.9244	1.8951	0.8917	1.8443	0.9526		0.7093	0.4029	1.2466	0.3789	1.1996	0.8207		0.7473	0.4005	1.4335	0.3518	1.3264	0.9746		0.7639	0.4269	1.338	0.3877	1.2557	0.8679
	t_n66	1.9252	1.3444	2.7474	1.2857	2.6714	1.3857		1.947	1.3603	2.7396	1.3213	2.6783	1.357		1.9064	1.378	2.6419	1.3357	2.5756	1.2399		1.9393	1.3911	2.691	1.3629	2.6412	1.2783		1.0521	0.6139	1.8104	0.58	1.749	1.1691		1.1068	0.613	2.078	0.5333	1.9278	1.3945		1.1339	0.6475	1.9232	0.5918	1.8114	1.2196
	t_n67	3.9201	3.0708	4.6466	3.0905	4.6564	1.5659		3.9208	3.0884	4.6546	3.1467	4.698	1.5513		3.8019	3.0699	4.5449	3.0826	4.5513	1.4688		3.8154	3.0789	4.5533	3.1088	4.5774	1.4686		3.6411	1.7092	4.5499	2.1524	4.8266	2.6742		3.6155	1.5237	4.5474	1.9028	4.7321	2.8293		3.6025	1.8904	4.4059	2.4545	4.5743	2.1198

## Sheet: reference tree with nodeIDs
Tree topology used in molecular clock analyses, including node Ids correponding to the "MCMCTree results" table
(((((((((1_Cryptochiton_stelleri_NC_026850, 2_Dendrochiton_gothicus_de1499) 43 , (3_Katharina_tunicata_NC_001636, 4_Tonicella_lineata_SRR6926331) 44 ) 42 , (5_Cyanoplax_cf_caverna_NC_026848, 6_Nuttallina_californica_NC_026849) 45 ) 41 , ((((7_Acanthochitona_crinita_SRR5110525, 8_Acanthochitona_cf_rubrolineata_KY827039) 49 , 9_Acanthochitona_avicula_de2078) 48 , 10_Hemiarthrum_setulosum_de1307) 47…
